# Supplementary material for: Individual and Environmental Correlates of Adolescents’ Moral Decision-Making in Moral Dilemmas
Source: Front Psychol. 2021 Nov 24;12:770891. doi: 10.3389/fpsyg.2021.770891 (PMC8651977; doi:10.3389/fpsyg.2021.770891)
Supplement: Supplementary file 1 [file Table_1.XLSX]

## Sheet: data_sheet
a_sex_T5	a_età_T5	SCU_TIP_T5	gradocl_dicoT5	switch	footbridge	dil_perm_1	dil_perm_2	utilitar	utilitar_2	icu_1	icu_2	icu_3	icu_4	icu_5	icu_6	icu_7	icu_8	icu_9	icu_10	icu_11	icu_12	icu_13	icu_14	icu_15	icu_16	icu_17	icu_18	icu_19	icu_20	icu_21	icu_22	icu_23	icu_24	etv_n1	etv_n2	etv_n3	etv_n4	etv_n5	etv_n6	etv_n7	etv_n8	etv_n9	etv_n10	etv_n11	etv_n12	etv_h1	etv_h2	etv_h3	etv_h4
1	99	3	1	1	1	3	17	5.66667	5.66667	4	1	1	1	4	1	1	1	1	1	1	1	4	4	4	3.18	3.22	1.9	1	1	1	1	4	4	2	1	1	1	1	1	1	1	1	1	1	1	1	1	1	1
2	15	3	1	0	1	1	99	99	99	3	3	2	3	3	4	3	3	4	3	4	3	4	3	3	3	3	3	3	3	3	3	3	3	1	1	1	1	1	1	1	1	1	1	1	1	1	1	1	1
1	15	3	1	1	1	3	9	3	3	4	2	3.09	1	4	1	1	3	2	3	1	3	3	3	3	4	4	1	3	1	1	1	3	3	3	3	2	3	1	2	1	3	2	2	1	1	1	1	1	1
1	15	3	1	1	0	2	11	3.66667	3.66667	3	2	4	1	4	1	1	3	1	1	1	1	4	1	4	4	4	1	1	1	1	2	4	4	1	1	1	1	1	1	2	2	2	2	1	1	1	1	1	1
2	16	3	1	1	1	3	12	4	4	1	2	3	2	1	4	2	4	1	3	3	4	3	1	3	2	2	2	4	1.77	2	3	3	1	1	1	1	1	1	1	1	1	1	1	1	1	99	99	99	99
2	99	2	1	1	0	1	9	3	3	3	2	4	1	3	2	1	3	1	1	1	1	2	3	4	4	3	1	3	1	1	1	3	1	1	1	1	1	1	1	1	1	1	2	1	1	2	1	1	2
1	15	2	1	0	0	1	9	3	3	2	3	2	3	2	3	2	3	2	3	2	3	2	3	2	3	2	3	2	3	2	3	2	3	1	1	2	1	1	1	1	1	2	1	1	1	1	1	1	1
2	15	2	1	0	0	0	12	4	4	3	2	3	1	3	3	1	3	1	1	1	2	3	1	4	4	4	2	2	1	1	2	4	3	1	1	1	1	1	1	3	3	2	1	1	1	1	1	1	1
2	15	2	1	1	0	2	16	5.33333	5.33333	2	2	3	2	3	3	3	3	2	3	1	4	2	2	4	2	3	1	1	2	1	2	4	3	1	1	1	1	1	3	1	1	1	1	1	1	1	1	1	1
2	15	3	1	0	0	0	99	1	1	3	3	3	1	3	2	1	3	1	1	1	3	4	1	4	4	4	1	4	1	1	1	4	4	1	1	1	1	1	1	2	4	4	4	2	3	1	1	1	1
1	15	3	1	1	1	3	19	6.33333	6.33333	1	3	3	2	2	3	3	3	3	2	2	3	2	2	3	2	3	3	2.73	2	4	3	2	3	1	1	1	1	1	1	1	1	3	1	1	1	1	1	1	1
1	15	2	1	1	0	2	11	3.66667	3.66667	3	2	1	4	2	2	1	2	3	2	3	2	3	2	3	2	3	1	2	3	2	2	3	3	1	1	1	1	1	1	1	1	2	2	2	2	1	1	1	1
2	14	2	1	1	0	1	6	2	2	3	2	3	1	4	1	2	3	1	2	1	1	3	1	3	4	3	2	3	1	1	2	4	3	1	1	1	1	3	1	1	1	2	1	1	1	1	1	1	1
1	15	2	1	0	0	1	9	3	3	3	3	3	2	3	2	2	3	2	3	2	1	3	3	3	3	3	2	3	2	2	2	3	3	1	1	1	1	1	1	1	1	2	1	1	1	2	1	1	2
2	15	3	1	0	1	2	15	5	5	2	4	4	2	3	2	1	2	1	3	1	2	1	2	4	2	4	1	2	1	1	1	1	1	1	1	1	1	1	1	2	1	1	1	1	1	3	1	1	3
2	15	3	1	1	0	1	8	2.66667	2.66667	4	3	3	2	3	4	4	2	4	4	1	4	1	2	4	2	1	2	1	1	3	4	4	2	4	2	5	1	3	1	1	3	5	2	1	1	2	1	1	2
2	15	3	1	1	1	3	12	4	4	1	4	4	1	4	3	1	2	1	1	1	2	1	1	4	3	4	1	1	1	1	2	4	2	1	1	4	1	2	1	3	2	4	3	1	2	1	1	1	1
2	15	2	1	1	0	1	12	4	4	2	4	4	1	3	2	2	3	2	1	1	3	3	1	4	4	4	1	2	1	1	2	4	2	1	1	2	1	1	2	2	2	3	3	1	1	1	1	1	1
2	15	2	1	1	1	3	17	5.66667	5.66667	2	3	4	1	4	3	1	4	1	3	1	2	3	2	4	4	4	1	1	1	3	2	4	3	1	1	1	1	2	1	1	3	1	1	1	1	1	1	1	1
1	15	3	1	99	99	99	99	99	99	4	4	4	4	4	4	4	4	4	4	4	4	4	4	4	4	4	4	4	4	4	4	4	4	99	99	99	99	99	99	99	99	99	99	99	99	99	99	99	99
1	15	3	1	1	0	2	14	4.66667	4.66667	3	3	3	2	3	3	2	3	3	3	2	2	3	3	3	2	1	2	3	3	2	3	3	3	1	1	1	1	1	1	2	2	2	2	1	1	1	1	1	1
2	15	2	1	1	1	3	15	5	5	3	3	3	2	2	3	1	4	2	2	2	3	2	3	3	2	3	2	2	3	3	2	4	3	1	1	1	1	1	1	1	1	1	1	1	1	1	1	1	1
1	15	3	1	1	1	3	18	6	6	2	3	3	1	4	2	1	3	2	2	1	1	3	2	2	3	1	1	2	2	2	3	2	3	1	1	1	1	2	1	1	1	1	2	1	1	5	1	1	5
1	15	2	1	1	0	2	15	5	5	3	2	3	3	2	4	1	2	1	4	1	4	4	1	2	3	2	4	3	4	2	3	3	3	1	2	3	1	1	1	1	2	1	1	2	1	1	1	1	1
2	15	3	1	0	0	0	3	1	1	1	2	3	1	3	2	1	2	1	1	1	2	1	2	4	3	3	1	3	1	1	3	3	3	1	1	1	1	1	1	1	1	1	1	1	1	1	1	1	1
2	15	2	1	1	0	1	7	2.33333	2.33333	4	2	4	1	4	3	2	4	2	1	1	2	2	3	4	4	4	1	2	1	1	2	4	4	1	1	2	1	2	1	1	3	3	1	1	1	3	1	1	3
1	15	3	1	1	0	2	11	3.66667	3.66667	3	3	3	1	3	1	1	2	3	2	1	1	3	3	4	4	4	1	2	1	1	1	4	4	1	1	1	1	1	1	1	1	1	1	1	1	1	1	1	1
2	99	2	1	0	0	0	3	1	1	3	3	3	3	4	3	4	4	4	4	4	3	3	3	4	4	4	3	3	4	3	4	4	4	1	1	1	2	1	1	2	1	2	2	1	1	2	1	1	2
2	15	3	1	1	0	2	9	3	3	3	1	3	1	4	1	1	4	1	1	1	1	3	2	2	4	4	2	4	2	1	1	4	4	1	1	1	1	1	1	1	1	1	1	1	1	2	1	1	1
99	99	3	1	99	99	99	99	99	99	99	99	99	99	99	99	99	99	99	99	99	99	99	99	99	99	99	99	99	99	99	99	99	99	99	99	99	99	99	99	99	99	99	99	99	99	99	99	99	99
1	15	2	1	0	1	2	11	3.66667	3.66667	3	2	3	3	2	3	1	3	3	2	3	2	2	3	3	2	4	2	3	4	3	2	2	3	2	1	1	2	1	2	2	2	3	3	2	3	3	3	3	3
1	99	3	1	1	0	1	11	3.66667	3.66667	1	1	1	1.74	1	3	2	2	3	2	3	2	3	3	4	2	3	1	3	1	2	3	4	1	1.38	4	5	4	3	2	1	2	3	4	5	4	3	2	1	2
1	15	2	1	1	0	2	3	1	1	1	2	4	1	4	1	1	4	1	1	4	1	2	1	4	4	1	1	3	2	4	1	4	4	1	1	2	1	2	1	2	1	3	2	4	3	1	2	1	1
1	15	3	1	0	0	1	14	4.66667	4.66667	3	2	3	2	2	2	1	1	1	2	3	1	2	2	3	3	3	2	3	3	2	3	2	2	1	1	1	1	1	1	1	2	3	1	1	1	1	1	1	1
1	15	3	1	1	0	2	12	4	4	4	4	4	1	4	1	1	4	1	3	1	1	1	4	4	4	4	1	4	3	1	1	4	2	1	1	1	1	2	1	1	2	3	1	1	2	2	1	1	2
2	15	2	1	0	0	0	7	2.33333	2.33333	3	2	3	1	1	2	2	3	2	3	1	1	2	2	3	3	3	1	3	1	1	2	3	3	1	1	1	1	1	1	1	3	2	1	2	1	1	1	1	1
2	15	3	1	0	0	1	10	3.33333	3.33333	3	2	4	2	4	2	1	3	1	2	1	2	3	2	4	2	3	1	3	1	2	1	3	3	1	1	1	1	1	1	1	2	2	1	1	1	1	1	1	1
2	15	2	1	1	1	3	12	4	4	4	4	4	1	4	1	1	4	1	1	1	1	4	4	4	4	4	1	4	1	1	1	4	4	1	1	1	1	2	1	1	1	1	1	1	3	1	1	1	1
1	15	3	1	1	1	3	21	7	7	3	2	3	4	2	4	3	3	2	2	2	2	3	2	2	3	2	3	2	3	2	2	3	2	3	2	3	3	2	1	1	4	4	4	4	4	1	1	1	1
2	15	3	1	99	99	99	99	99	99	4	4	4	4	4	1	1	1	1	1	1	1	4	4	4	4	4	4	4	1	1	1	4	4	99	99	99	99	99	99	99	99	99	99	99	99	99	99	99	99
2	15	3	1	99	99	99	99	99	99	2	2	3	1	4	1	1	4	1	1	1	1	1	2	4	4	4	4	4	1	1	1	4	3	99	99	99	99	99	99	99	99	99	99	99	99	99	99	99	99
2	15	3	1	1	0	1	8	2.66667	2.66667	4	3	3	1	1	2	1	3	1	1	1	1	1	3	2	3	3	1	4	1	1	1	3	2	1	1	2	1	3	1	2	2	1	1	1	2	1	1	1	1
1	15	3	1	0	0	0	12	4	4	1	2	3	1	3	2	1	2	3	3	2	3	4	3	2	4	4	4	2	3	1	2	3	2	1	2	3	4	3	2	2	3	4	5	4	3	1	1	1	1
1	15	2	1	0	0	0	7	2.33333	2.33333	3	4	3	2	3	3	3	3	2	2	2	3	1	2	3	4	3	2	3	2	2	2	3	2.87	1	2	4	1	1	1	1	2	4	1	1	1	2	1	1	1
1	15	3	1	0	0	0	3	1	1	4	4	3	1	3	1	1	3	1	1	1	1	1	3	4	3	2	2	3	1	1	1	3	2	1	1	1	1	1	1	1	4	3	3	1	1	1	1	1	1
2	15	3	1	1	0	2	8	2.66667	2.66667	4	3	4	1	4	1	1	4	1	1	1	3	1	1	4	3	4	1	2	1	1	2	4	3	1	1	1	1	2	1	1	1	1	1	1	1	1	1	1	99
1	15	2	1	1	0	2	13	4.33333	4.33333	3	1	4	1	4	3	1	2	2	3	1	1	2	2	4	3	2	1	2	1	2	3	4	3	1	1	1	1	1	1	1	1	1	1	1	1	1	1	1	1
2	15	2	1	1	0	2	9	3	3	3	2	3.09	3	2	2	3	2	2	3	3	3	2.51	3	2	3	3.22	2	2.73	3	2	3	3	3	2	1	2	1	2	2	3	1	3	2	2	1	1	1	1	1
1	15	2	1	1	0	2	11	3.66667	3.66667	4	3	3	2	3	3	1	3	2	3	1	2	4	2	4	3	2	2	1	1	2	2	4	3	1	1	1	1	1	1	1	1	1	1	1	1	1	1	1	1
2	15	2	1	0	1	1	9	3	3	2	2	3	1	1	3	1	4	1	4	1	3	3	1	4	3	3	1	2	1	1	3	4	3	1	1	2	1	3	5	1	4	5	5	1	2	2	1	1	2
1	15	2	1	0	0	0	13	4.33333	4.33333	3	3	3	1	3	2	1	3	2	3	3	2	2	2	3	2	1	1	3	1	1	2	3	3	1	1	1	1	1	1	1	1	1	1	1	1	1	1	1	1
2	15	3	1	1	1	2	8	2.66667	2.66667	3	3	4	3	3	3	1	3	3	3	3	3	3	3	3	3	3	3	3	3	3	3	3	3	1	1	1	1	1	1	1	1	3	1	1	1	1	1	1	1
2	16	3	1	1	1	3	12	4	4	1	2	2	3	3	4	1	3	1	1	2	4	1	2	2	1	3	2	1	1	1	1	2	3	1	1	1	1	1	1	1	1	1	1	1	1	1	1	1	1
1	15	3	1	1	0	2	12	4	4	2	2	2	3	2	2	2	2	3	2	2	2	3	3	3	3	2	2	2	3	2	2	2	2	1	1	1	1	1	1	1	1	1	1	1	1	2	1	1	2
1	14	2	1	0	0	0	3	1	1	2	3	2	3	2	3	2	3	2	3	2	3	2	3	2	3	2	3	2	3	2	3	2	3	1	1	3	1	2	1	1	1	3	1	1	1	2	1	1	2
2	15	3	1	0	0	0	99	1	1	3	3	4	1	4	3	1	4	1	1	1	4	2	2	4	4	4	1	3	1	1	1	4	3	1	1	1	1	1	1	1	1	1	1	1	1	1	1	1	1
2	15	4	1	1	1	3	12	4	4	1	2	4	1	2	4	2	3	2	1	1	2	3	2	3	3	4	1	1	1	1	4	4	2	1	1	1	1	1	1	1	3	3	2	1	1	1	1	1	1
1	15	3	1	1	1	3	18	6	6	3	3	2	3	2	3	3	3	3	3	3	4	2	2	3	2	3	4	3	3	2	3	3	4	1	1	3	2	2	2	2	3	3	3	2	2	3	2	2	3
1	14	2	1	0	0	1	9	3	3	3	2	3	1	4	2	2	3	2	2	2	2	3	2	4	4	3	2	1	1	2	3	4	3	1	1	1	1	1	1	1	1	1	1	1	3	1	1	1	1
2	15	2	1	1	0	2	13	4.33333	4.33333	2	3	4	2	4	2	1	4	1	2	1	3	1	3	4	4	4	2	1	1	1	3	3	3	1	1	1	1	1	1	2	1	1	1	1	1	1	1	1	1
1	15	3	1	1	1	3	17	5.66667	5.66667	2	2	3	1	2	3	1	2	1	3	1	1	3	1	3	4	3	2	1	1	2	3	3	2	1	1	1	1	1	1	1	1	1	1	1	1	3	1	1	3
2	99	3	1	1	0	2	11	3.66667	3.66667	1	2	4	1	4	4	1	3	2	2	1	2	2	1	4	3	4	1	3	1	1	4	4	4	1	1	1	1	2	1	1	2	2	1	1	1	2	1	1	2
1	15	2	1	0	0	0	5	1.66667	1.66667	2	3	4	2	3	3	2	3	2	3	2	4	3	2	3	3	3	2	2	2	2	2	3	2	1	1	1	1	1	1	1	1	1	1	1	1	1	1	1	1
1	15	3	1	0	0	0	6	2	2	3	3	4	3	2	2	3	4	4	4	4	4	4	3	3	3	4	1.9	3	3	3	3	4	3	2	1	1	1	1	1	1	1	1	1	1	1	1	1	1	1
2	15	2	1	0	0	0	4	1.33333	1.33333	1	3	4	2	4	4	1	4	1	1	1	1	4	2	4	4	4	1	4	4	1	4	3	3	1	1	2	1	3	1	2	1	1	1	1	1	1	1	1	1
2	16	2	1	1	0	2	12	4	4	3	3	4	3	4	1	1	4	1	1	1	1	3	1	4	4	4	1	4	1	1	2	3	4	1	1	2	1	3	3	2	3	3	3	1	2	1	1	1	1
2	15	3	1	1	0	2	9	3	3	3	2	3	2	3	2	2	3	2	3	2	2	2	2	3	4	3	2	3	1	1	2	3	3	1	1	1	1	2	1	2	2	1	1	1	1	3	1	1	3
1	15	3	1	0	0	0	16	5.33333	5.33333	3	3	3	3	3	3	3	3	3	3	3	3	3	3	3	3	3	3	3	3	3	3	3	3	1	1	1	2	1	1	1	3	3	3	1	2	2	1	1	2
2	15	2	1	1	0	1	10	3.33333	3.33333	3	4	4	1	3	2	1	4	1	2	1	2	4	3	4	4	4	2	4	1	1	2	4	4	1	1	2	1	2	1	2	2	1	1	1	1	1	1	1	1
2	15	2	1	0	0	1	9	3	3	4	3	2	1	3	1	1	4	1	2	1	1	4	2	3	4	4	4	4	1	1	1	4	4	1	1	1	1	2	1	1	1	1	1	1	1	1	1	1	1
99	99	3	1	99	99	99	99	99	99	99	99	99	99	99	99	99	99	99	99	99	99	99	99	99	99	99	99	99	99	99	99	99	99	99	99	99	99	99	99	99	99	99	99	99	99	99	99	99	99
2	15	2	1	1	0	1	9	3	3	3	2	3	1	3	2	2	2	2	1	1	3	1	1	3	3	3	1	1	1	1	2	3	1	1	1	1	1	3	1	2	1	3	1	1	2	1	1	1	1
2	16	2	1	1	0	1	6	2	2	2	4	4	1	3	4	4	3	1	4	3	4	1	3	2	3	3	1	2	3	1	4	2	3	1	1	2	1	1	1	1	4	3	3	2	1	4	1	1	1
1	15	2	1	0	0	0	12	4	4	3	2	2	2	3	3	3	3	1	2	2	2	2	3	3	2	3	3	3	3	3	3	2	3	1	3	2	1	2	1	2	1	1	1	2	1	1	1	1	1
99	99	3	1	99	99	99	99	99	99	99	99	99	99	99	99	99	99	99	99	99	99	99	99	99	99	99	99	99	99	99	99	99	99	99	99	99	99	99	99	99	99	99	99	99	99	99	99	99	99
1	15	3	1	1	0	1	6	2	2	2	2	3	1	3	3	1	3	2	2	1	3	3	3	3	4	4	2	2	2	1	3	3	3	1	1	1	1	2	1	1	1	1	1	1	1	1	1	1	1
2	15	2	1	1	0	1	8	2.66667	2.66667	4	3	3	2	2	4	4	3	3	3	2	4	1	1	3	2	2	2	1	1	2	4	3	3	1	1	2	1	3	1	2	2	1	1	1	1	99	99	99	99
1	15	2	1	1	1	3	12	4	4	1	2	3	1	3	3	1	3	1	2	1	3	2	1	4	4	4	1	1	1	1	4	4	3	1	1	1	1	1	1	1	1	1	1	1	3	1	1	1	1
2	15	3	1	0	0	0	12	4	4	3	3	4	1	3	2	3	4	1	2	1	1	1	2	3	2	4	1	4	1	1	1	4	3	2	1	1	1	1	1	2	1	1	1	1	1	3	1	1	3
2	15	3	1	0	0	0	6	2	2	3	3	4	3	1	1	4	3	1	1	1	1	2	1	4	4	4	2	2	1	1	1	4	1	1	1	2	1	1	1	3	2	2	2	1	3	1	1	1	1
2	16	3	1	1	1	3	99	99	99	4	4	4	4	4	4	4	4	4	1	1	1	2	4	3	4	4	4	4	4	1	1	4	4	2	1	1	1	1	1	1	1	1	1	1	1	1	1	1	1
1	15	3	1	1	0	2	12	4	4	4	2	4	1	3	1	1	4	2	2	1	1	2	3	4	3	4	1	4	1	1	1	4	4	1	1	1	1	1	1	1	1	1	1	1	1	3	1	1	1
2	15	3	1	99	99	99	99	99	99	4	3	4	1	4	1	1	4	1	1	1	1	4	2	4	4	4	1	4	1	1	1	4	2	1	1	1	1	2	1	1	2	2	1	1	1	1	1	1	1
1	16	2	1	1	0	2	12	4	4	2	3	3	1	3	2	1	3	1	2	1	2	2	2	4	4	3	1	1	1	1	2	4	3	4	4	2	3	2	1	1	1	1	1	1	2	1	1	1	1
2	16	3	1	1	0	2	18	6	6	3	3	3	3	3	3	3	3	3	3	3	3	3	3	3	3	3	2	3	3	3	3	3	3	1	1	1	1	1	1	1	1	1	1	1	1	1	1	1	1
1	15	2	1	1	1	3	12	4	4	3	1	3	1	3	2	1	2	1	2	1	1	3	2	4	3	3	1	3	1	1	2	4	1	1	1	1	1	1	1	1	1	1	1	1	1	1	1	1	1
1	15	2	1	1	0	1	3	1	1	2	2	4	1	3	1	1	4	1	4	1	1	2	2	4	4	4	1	1	1	1	1	4	4	1	1	1	1	1	1	1	3	3	1	1	3	1	1	1	1
1	15	3	1	1	1	2	14	4.66667	4.66667	3	2	4	1	2	1	1	4	2	3	1	1	1	3	4	3	3	2	3	2	1	2	4	3	1	1	1	1	2	1	1	1	1	1	2	1	1	1	1	1
1	15	2	1	1	1	3	18	6	6	3	2	3	1	3	1	1	2	3	3	1	1	1	2	4	3	3	1	3	1	1	2	4	4	1	1	1	1	1	1	1	1	1	1	1	1	2	1	1	2
2	15	2	1	1	0	2	12	4	4	3	2	4	2	3	3	3	3	3	3	1.68	2.25	2	1	3.37	2	3	1	2	1	3	2	4	2	1	1	4	1	3	3	3	3	3	1	3	1	3	3	3	3
1	15	3	1	1	1	3	17	5.66667	5.66667	3	4	4	1	4	4	1	4	1	4	1	1	3	4	4	4	1	4	1	1	4	4	4	4	1	1	1	1	1	1	1	1	1	1	1	1	1	1	1	1
2	16	3	1	0	0	0	3	1	1	4	3	4	4	4	4	4	3	3	3	1	1	1	3	4	4	4	1	4	1	1	1	4	1	1	1	1	1	1	1	1	1	1	1	1	1	1	1	1	1
1	15	3	1	1	0	2	10	3.33333	3.33333	3	2	3	1	3	2	2	3	2	2	1	3	3	2	3	3	3	2	3	1	2	2	3	3	1	1	1	1	1	1	1	1	1	1	1	1	4	1	1	4
1	15	3	1	0	0	0	12	4	4	3	2	3	2	2	1	1	3	1	4	1	2	2	3	4	3	3	1	2	1	1	2	4	3	1	1	3	1	2	1	1	2	2	2	1	1	2	1	1	2
2	15	2	1	0	0	0	6	2	2	1	3	3	1	1	3	1	1	1	1	1	3	3	2	3	4	3	3	1	1	1	2	3	3	1	1	1	1	1	1	1	2	2	1	1	1	3	2	1	1
1	16	3	1	1	0	1	10	3.33333	3.33333	3	3	3	3	3	3	3	3	3	3	3	3	3	3	3	3	3	3	3	3	3	3	3	3	2	2	2	2	2	2	3	3	3	3	2	2	1	1	1	1
2	15	3	1	1	1	3	12	4	4	2	3	4	1	1	2	1	4	1	2	1	1	4	2	4	4	4	1	4	1	1	2	4	3	1	1	2	1	1	1	1	1	2	1	1	1	1	1	1	1
2	15	3	1	0	0	0	3	1	1	4	3	4	1	4	2	1	4	1	3	1	3	4	4	4	4	4	1	3	2	1	2	4	4	1	1	1	1	3	1	2	1	2	1	1	1	1	1	1	1
99	99	3	1	99	99	99	99	99	99	99	99	99	99	99	99	99	99	99	99	99	99	99	99	99	99	99	99	99	99	99	99	99	99	99	99	99	99	99	99	99	99	99	99	99	99	99	99	99	99
1	14	3	1	1	0	2	12	4	4	3	2	3	4	3	4	3	2	4	2	3	3	4	3	2	3	4	4	3	4	3	2	3	4	3	2	3	3	2	4	3	2	4	3	2	3	3	4	3	3
1	15	2	1	0	0	0	6	2	2	4	2	4	2	4	1	1	3	1	1	1	1	3	3	4	4	4	3	3	2	3	3	2	3	1	1	1	1	1	1	1	1	1	1	1	1	1	1	1	1
1	14	3	1	1	1	2	12	4	4	3	3	3	3	3	1	3	3	1	2	1	1	4	3	3	3	3	3	3	3	3	3	3	3	1	1	1	1	1	1	2	3	3	2	2	1	1	1	1	1
1	15	3	1	1	0	2	9	3	3	4	3	4	1	4	1	1	3	2	1	1	1	2	2	3	2	2	3	4	2	2	1	4	3	2	1	5	1	1	1	1	1	1	1	1	5	1	1	1	1
1	16	3	1	1	0	2	13	4.33333	4.33333	2	2	2	2	2	2	2	2	2	2	2	2	2	2	2	2	2	2	2	2	2	2	2	2	1	3	2	1	2	1	1	3	3	2	1	2	1	1	1	1
2	15	3	1	0	0	0	4	1.33333	1.33333	4	4	4	1	4	3	3	3	4	1	1	2	3	4	2	3	3	2	4	3	3	2	3	3	1	1	1	1	1	1	3	3	3	4	3	4	1	1	1	1
1	16	3	1	1	1	3	13	4.33333	4.33333	3	4	3	2	3	2	3	3	3	2	2	3	3	2	3	2	1	3	2	2	1	3	3	1	1	1	1	1	1	1	1	1	1	1	1	1	1	1	1	1
1	15	3	1	0	99	99	12	4	4	2	2	2	2	1	2	3	1	2	3	1	4	3	1	2	3	2	4	2	1.77	3	2	4	2	1	1	1	1	1	1	1	1	1	1	1	1	1	1	1	1
1	15	3	1	1	0	2	12	4	4	3	3	2	3	2	2	2	2	2	3	4	3	2	3	2	3	3	2	2	3	2	3	2	3	1	1	1	1	1	1	1	3	3	3	1	2	1	1	1	1
1	15	3	1	0	0	1	10	3.33333	3.33333	2	2	2	2	1	2	1	1	1	1	1	2	2	2	2	2	1	1	1	2	1	2	2	2	1	2	2	1	1	1	3	3	3	3	2	2	2	1	1	2
1	15	3	1	1	0	1	12	4	4	2	3	2	4	4	3	2	4	3	2	3	3	3	4	3	3	3	2	4	4	3	1	3	3	1	2	1	1	1	3	1	1	2	1	1	1	1	1	1	1
1	15	3	1	0	0	1	11	3.66667	3.66667	3	2	4	3	2	3	2	3	2	3	2	1	3	3	2	3	2	3	4	3	2	3	2	2	1	2	2	1	1	1	2	2	5	3	3	2	2	1	1	2
1	15	3	1	1	0	1	9	3	3	4	2	3	1	3	1	1	4	1	1	1	1	4	3	4	4	4	1	4	1	1	1	4	4	1	1	3	1	1	1	3	3	5	3	2	2	1	1	1	1
1	99	3	1	1	0	2	15	5	5	4	2	2	2	2	2	2	2	2	2	2	2	2	2	2	2	2	2	2	2	2	2	2	2	1	1	1	1	2	1	1	2	4	3	1	2	1	1	1	1
2	15	2	1	0	0	0	12	4	4	3	4	3	1	3	2	2	2	1	1	1	2	3	1	4	3	4	2	2	1	1	2	3	3	1	1	1	1	3	1	1	3	2	1	1	1	2	1	1	1
1	15	3	1	1	0	2	15	5	5	99	99	99	99	99	99	99	99	99	99	99	99	99	99	99	99	99	99	99	99	99	99	99	99	1	1	1	1	1	1	1	1	1	1	1	1	1	1	1	1
1	15	3	1	1	1	3	16	5.33333	5.33333	4	3	4	1	4	1	1	4	1	1	1	1	4	4	4	4	4	1	4	1	1	1	4	4	1	1	1	1	1	1	2	1	3	1	1	3	1	1	1	1
1	14	2	1	1	0	2	15	5	5	3	3	4	2	3	3	2	3	2	3	2	3	2	3	4	4	4	4	1	2	3	4	4	3	1	1	1	1	1	1	1	1	1	1	1	1	1	1	1	1
2	15	3	1	1	1	3	15	5	5	3	2	3	2	1	1	1	4	1	1	1	1	2	2	4	2	4	2	2	1	1	1	4	4	1	1	2	2	2	1	2	2	2	1	1	2	5	5	1	5
1	15	2	1	1	0	2	5	1.66667	1.66667	3	2	4	1	4	2	2	4	2	2	1	1	3	2	4	4	4	1	2	1	1	3	4	3	1	1	1	1	1	1	1	1	1	1	1	1	1	1	1	1
1	15	2	1	1	1	3	12	4	4	4	3	4	4	3	4	4	4	4	4	1	1	1	1	4	4	4	3	4	3	3	3	3	4	1	1	1	1	1	1	1	1	1	1	1	3	1	1	1	1
1	15	2	1	0	0	0	3	1	1	4	4	4	2	4	1	1	4	1	4	1	1	1	3	4	4	4	1	1	1	1	2	4	2	1	1	1	1	1	1	3	3	3	3	3	3	1	1	1	1
2	15	3	1	0	0	0	8	2.66667	2.66667	2	3	3	1	4	2	2	3	1	3	3	4	2	3	3	3	3	1	3	1	1	2	2	2	1	1	2	1	1	1	1	1	1	1	1	1	3	1	1	3
1	15	2	1	1	0	2	11	3.66667	3.66667	4	1	4	1	4	1	1	4	1	2	1	1	3	3	4	4	4	1	3	1	1	1	4	3	1	1	2	1	1	1	2	2	2	1	2	1	1	1	1	1
1	15	3	1	1	1	3	12	4	4	3	3	3	2	3	2	2	3	2	3	2	2	2	2	3	3	3	2	3	2	2	2	3	3	1	1	1	1	1	1	1	1	1	1	1	1	1	1	1	1
2	15	3	1	0	0	0	10	3.33333	3.33333	4	3	4	1	4	1	4	4	4	1	4	1	1	4	4	4	4	1	4	4	4	4	4	4	1	1	1	1	1	1	1	1	1	1	1	1	1	1	1	3
1	15	2	1	1	0	2	15	5	5	2	3	3	2	2	2	2	3	2	2	2	2	3	3	3	2	3	2	3	2	2	3	3	3	1	1	1	1	2	1	1	1	1	1	1	1	3	1	1	3
2	15	3	1	1	0	1	7	2.33333	2.33333	4	2	3	1	4	2	1	3	2	1	1	1	3	2	3	4	2	1	4	1	1	2	3	2	3	3	3	2	2	2	3	3	2	3	2	2	2	2	1	2
2	15	2	1	1	0	2	7	2.33333	2.33333	2	3	2	1	3	3	2	2	1	2	1	1	4	3	4	4	4	1	4	1	1	3	3	2	2	1	2	3	3	1	1	2	2	1	1	2	99	99	99	99
1	16	3	1	1	0	1	8	2.66667	2.66667	4	3	4	1	3	2	2	4	2	3	1	2	3	3	3	3	2	1	4	1	1	2	4	4	1	1	3	1	2	1	1	1	3	1	1	1	1	1	1	1
1	15	2	1	1	1	3	12	4	4	2	2	4	1	3	1	1	4	1	4	1	1	2	2	4	4	4	1	1	1	1	1	4	4	1	1	1	1	1	1	1	1	2	1	1	2	1	1	1	1
1	15	3	1	1	0	1	11	3.66667	3.66667	3	3	3	1	3	1	1	1	1	3	1	1	3	3	3	3	3	1	3	1	1	1	3	3	1	1	1	1	3	1	1	2	3	1	1	2	1	1	1	1
2	14	2	1	1	0	2	10	3.33333	3.33333	1	3	4	1	4	3	1	3	1	3	1	4	4	1	4	4	4	1	1	1	2	4	4	3	1	1	2	1	3	1	2	3	5	1	1	1	2	1	1	2
2	15	2	1	1	0	2	12	4	4	4	1	4	1	4	3	1	4	1	1	1	1	3	3	3	3	4	1	4	4	1	1	4	3	1	1	1	1	1	1	1	1	1	1	1	1	1	1	1	1
2	15	2	1	1	0	2	9	3	3	4	3	3	2	2	1	1	2	1	3	1	1	3	1	4	4	3	2	4	1	3	1	4	2	1	1	1	1	1	1	1	2	2	1	1	1	3	3	3	1
1	15	3	1	1	0	2	12	4	4	2	1	4	1	4	2	1	3	1	3	1	2	2	1	4	3	3	1	3	1	1	2	4	3	1	1	1	1	1	1	1	1	1	1	1	1	1	1	1	1
2	15	2	1	1	0	2	10	3.33333	3.33333	2	2	3	1	3	4	1	3	1	3	1	1	2	1	4	4	4	1	2	1	1	2	4	3	1	1	2	1	2	1	1	1	2	3	1	1	1	1	1	1
2	15	3	1	0	0	0	99	99	99	2	4	3	1	4	4	1	4	1	2	1	3	4	3	3	4	4	1	3	1.77	1	4	3	4	1	1	1	1	1	1	1	1	1	1	1	1	1	1	1	1
2	15	2	1	0	0	0	9	3	3	4	4	4	2	3	3	2	3	3	3	1	4	2	3	4	4	3	3	4	1	2	3	4	3	1	1	1	1	2	1	1	1	1	1	1	1	1	1	1	1
1	99	3	1	0	0	0	12	4	4	2	2	3	2	3	3	2	2	3	2	3	2	2	3	3	2	3	3	3	2	2	3	3	2	1	1	1	1	1	1	1	1	1	1	1	1	1	1	1	1
1	15	3	1	0	1	2	12	4	4	4	4	4	4	4	4	4	4	3	2.41	1.68	2.25	1	1	1	1	1	1	1	1	1	1	1	1	1	1	1	1	1	1	1	1	1	1	3	3	1	1	1	1
1	15	3	1	1	1	3	12	4	4	3	3	3	3	3	2.41	2	3	3	3	2	3	3	3	3	3	3	3	2	3	3	3	3	3	1	1	1	1	1	1	1	1	1	2	1	1	1	1	1	1
1	15	3	1	0	0	1	6	2	2	4	4	4	1	1	1	1	3	2	4	2	3	3	3	3	3	2	2	2	2	1	1	4	4	4	4	3	2	2	2	3	3	3	5	5	5	3	3	3	5
1	15	3	1	0	1	2	14	4.66667	4.66667	2	2	3	4	3	4	2	1	2	2	3	2	4	3	2	4	2	3	3	2	3	4	3	3	1	1	1	1	1	1	2	1	1	2	1	1	1	1	1	1
2	15	3	1	1	1	3	18	6	6	3	3	3	1	3	4	3	3	2	3	2	3	2	2	3	2	3	3	2	2	2	3	3	3	2	4	1	1	1	1	1	2	2	2	1	1	1	1	1	1
1	15	2	1	1	1	3	18	6	6	2	2	3	1	2	2	1	1	1	1	1	1	1	1	4	4	4	1.9	1	1	1	1	4	2	1	1	1	1	3	1	2	2	2	2	2	2	1	1	1	1
2	15	3	1	1	0	2	12	4	4	2	2	4	1	3	1	1	2	1	3	1	1	3	3	4	4	4	1	4	1	1	1	4	3	1	1	1	1	2	1	1	1	4	4	1	1	1	1	1	1
2	14	3	1	1	0	2	9	3	3	4	4	4	1	4	2	1	4	1	2	1	1	1	2	4	4	4	1	4	1	3	1	4	3	1	1	1	1	1	1	1	1	1	1	1	1	1	1	1	99
99	99	2	1	99	99	99	99	99	99	99	99	99	99	99	99	99	99	99	99	99	99	99	99	99	99	99	99	99	99	99	99	99	99	99	99	99	99	99	99	99	99	99	99	99	99	99	99	99	99
2	15	3	1	1	0	1	6	2	2	2	3	4	1	1	2	1	2	1	3	1	2	2	2	3	3	3	2	1	1	1	3	3	3	1	1	1	1	1	1	1	1	1	1	2	1	1	1	1	1
1	15	3	1	1	0	2	16	5.33333	5.33333	3	2	3	2	2	3	2	2	3	3	2	3	2	2	3	2	3	2	2	2	3	3	4	2	1	1	3	2	3	1	4	5	5	4	3	3	4	2	2	4
2	16	2	1	0	1	1	6	2	2	2	3	3	2	3	3	2	4	3	2	1	3	4	1	4	4	3	1	2	1	2	3	3	3	1	1	2	1	3	2	2	1	3	1	1	2	2	1	1	2
1	15	2	1	99	1	99	12	4	4	1	3	1	1	4	4	4	2	1	4	3	4	1	2	1	4	2	2	2	2	4	4	1	2	1	1	1	1	1	1	1	1	1	1	1	1	1	1	1	2
1	15	3	1	1	1	3	18	6	6	4	3	3	3	4	3	3	4	3	3	3	3	3	3	4	3.18	2	2	3	3	3	3	2	4	1	1	1	1	1	1	1	2	2	2	2	2	1	1	1	1
1	15	3	1	1	1	3	14	4.66667	4.66667	2	2	3	1	4	2	4	3	4	3	2	1	1	4	4	4	4	4	4	4	3	1	1	4	2	5	5	3	2	3	4	4	4	1	1	5	1	1	1	1
2	15	2	1	1	1	3	12	4	4	2	2	4	1	4	3	1	4	1	1	1	1	3	3	4	4	4	1	4	1	1	2	4	3	2	3	4	3	2	1	1	2	3	1	1	2	3	1	1	1
2	15	2	1	1	0	2	14	4.66667	4.66667	2	2	3	1	4	3	3	4	2	1	1	2	2	1	4	3	3	1	2	1	1	4	4	3	2	1	4	1	3	1	1	2	5	1	1	2	2	1	1	2
1	15	3	1	0	0	0	3	1	1	1	2	3	1	4	4	1	2	2	3	1	2	2	1	3	4	3	1	1	1	1	4	3	2	1	1	1	1	1	1	1	1	1	1	1	1	1	1	1	1
1	15	3	1	0	1	2	14	4.66667	4.66667	4	3	2	1	2	3	2	3	2	4	3	2	2	3	3	1	3	4	3	2	3	2	1	3	1	1	2	2	1	2	1	2	3	2	1	1	1	2	3	1
1	15	2	1	1	0	2	13	4.33333	4.33333	3	2	3	3	3	2	1	3	3	3	2	2	2	3	4	3	2	2	3	2	2	2	3	3	1	1	1	1	2	1	3	1	3	1	1	1	1	1	1	1
1	15	3	1	0	0	0	7	2.33333	2.33333	4	3	3	3	3	3	3	4	4	4	3	2	3	4	3	3	4	2	3	3	3	2	3	4	2	2	2	2	1	3	2	2	2	1	2	3	1	1	1	1
2	16	2	1	0	0	0	7	2.33333	2.33333	3	2	2	2	3	2	4	3	1	1	1	2	1	2	3	1	3	2	4	1.77	1	2	3	1	1	1	1	1	2	4	2	4	3	2	2	2	5	5	1	5
2	15	2	1	1	1	3	18	6	6	3	2	4	1	1	2	1	4	1	1	1	1	1	1	4	3	4	1	2	1	1	1	4	3	1	1	1	1	1	1	1	1	1	1	1	1	1	1	1	1
1	14	2	1	0	0	0	9	3	3	2	4	4	2	4	4	1	4	2	4	1	4	3	1	4	4	4	1	2	1	1	4	4	4	1	1	2	1	2	1	1	2	2	1	1	1	1	1	1	1
1	15	2	1	0	0	0	3	1	1	3	3	3	3	2	2	2	2	2	3	4	4	1	3	4	2	2	3	3	3	3	3	1	1	2	3	3	5	3	3	2	3	3	3	3	2	5	3	3	5
1	15	3	1	0	1	2	16	5.33333	5.33333	3	4	3	4	3	3	4	3	4	3	4	3	2	2	4	4	4	2	4	4	3	3	3	4	4	1	3	1	2	4	3	2	4	1	5	3	3	4	3	4
1	15	3	1	0	0	1	10	3.33333	3.33333	3	3	3	2	3	2	2	2	2	2	2	2.25	3	3	3	3	3	2	3	2	2	2	3	3	2	1	2	1	2	1	2	2	2	2	2	2	2	1	1	2
2	15	3	1	1	0	2	7	2.33333	2.33333	2	4	3	4	3	4	3	1	1	4	1	1	3	2	4	2	4	3	4	2	2	3	3	1	1	1	3	1	1	1	1	1	1	1	1	1	1	1	1	1
1	15	3	1	1	0	2	14	4.66667	4.66667	2	3	3	1	2	2	2	2	2	3	1	1	2	2	3	3	3	2	2	2	2	3	3	2	1	1	1	1	1	1	2	1	2	2	1	3	1	1	1	1
1	15	3	1	1	0	2	12	4	4	3	3	2	2	4	4	1	1	3	2	4	3	3	4	3	2	2	1	3	3	4	2	3	3	1	1	1	1	2	1	3	4	5	4	2	3	2	1	1	2
1	15	3	1	1	0	2	13	4.33333	4.33333	1	2	3	1	1	3	4	3	2	4	2	4	2	4	3	2	4	2	3	2	3	3	2	3	1	1	1	1	1	1	2	3	2	3	1	1	1	1	1	1
1	15	3	1	0	0	0	6	2	2	4	3	1	1	4	3	4	3	4	2	4	3	1	3	3.37	2	3	4	1	3	2	4	4	3	1	2	2	1	4	1	1	5	5	4	5	5	5	5	3	3
1	15	2	1	1	1	3	15	5	5	4	3	4	1	3	1	1	3	1	3	1	1	3	3	4	4	4	3	4	1	1	1	4	3	1	1	2	1	1	1	2	2	1	1	1	1	2	1	1	2
1	14	2	1	0	0	1	9	3	3	4	1	3	2	3	3	2	4	1	4	1	1	3	4	4	4	1	1	3	1	1	1	4	3	1	1	1	1	1	1	1	2	4	4	1	3	1	1	1	1
2	15	3	1	1	1	3	12	4	4	2	4	2	1	4	3	1	1	1	1	1	4	3	4	4	4	2	1	3	1	3	4	3	1	1	1	1	1	1	1	1	1	1	1	1	1	3	1	1	4
2	15	3	1	1	1	2	12	4	4	1	3	2	1	4	4	3	3	1	1	3	2	2	2	2	3	2	1	4	2	1	4	2	1	1	1	1	1	1	1	1	1	1	1	1	1	2	1	1	2
2	15	3	1	0	0	0	3	1	1	1	2	4	1	2	2	1	2	1	1	1	1	2	1	3	3	3	1	3	1	1	1	3	4	1	1	1	1	1	1	1	1	1	1	1	1	1	1	1	1
1	15	3	1	99	99	99	99	99	99	3	3	3	3	3	3	3	3	3	3	3	3	3	3	3	3	3	2	3	3	2	2	3	3	99	99	99	99	99	99	99	99	99	99	99	99	99	99	99	99
2	15	2	1	1	0	2	8	2.66667	2.66667	4	1	4	1	4	3	1	4	1	2	1	4	4	2	4	4	4	1	4	1	1	2	4	4	1	1	1	1	3	1	2	3	3	2	1	1	2	1	1	2
99	99	3	1	99	99	99	99	99	99	99	99	99	99	99	99	99	99	99	99	99	99	99	99	99	99	99	99	99	99	99	99	99	99	99	99	99	99	99	99	99	99	99	99	99	99	99	99	99	99
1	16	3	1	0	0	0	3	1	1	1	3	3	4	1	4	2	1	4	4	2	4	1	3	1	1	1	3	1	2	4	4	1	1	1	1	2	2	1	2	2	3	3	3	4	5	5	4	5	5
2	15	3	1	1	1	3	12	4	4	2	2	3	1	3	3	2	3	1	2	1	4	1	2	2	2	2	3	3	1	1	2	3	2	1	1	3	1	3	3	3	3	3	3	3	3	1	1	1	1
1	15	3	1	1	1	3	8	2.66667	2.66667	3	3	4	2	3	1	1	1	3	2	3	1	2	2	4	4	1	1	2	4	1	3	4	4	1	1	1	1	1	1	1	1	1	1	1	3	1	1	1	1
1	15	2	1	1	1	3	17	5.66667	5.66667	1	2	3	2	3	1	1	3	1	4	1	1	2	2.38	3.37	3	3	1	1	1	3	1	3	2	1	4	4	1	3	1	2	4	5	3	1	1	1	1	1.19	1
1	16	3	1	99	99	99	99	99	99	1	1	1	1	1	1	1	1	1	1	1	1	1	1	1	1	1	1	1	1	1	1	1	1	1	1	1	1	1	1	1	1	1	1	1	1	1	1	1	1
2	15	2	1	1	0	2	10	3.33333	3.33333	3	2	3	3	4	4	1	2	3	2	2	3	2	3	2	1	1	1	2	1	4	2.33	2	3	1	1	2	2	2	1.29	2	5	3	4	4	5	99	99	99	99
1	16	3	1	1	1	3	19	6.33333	6.33333	1	2	3	2	1	4	3	3	2	4	1	3	3	2	1	3	4	2	1	3	2	3	4	1	2	1	3	1	1	1	2	3	2	2	3	1	1	1	1	1
2	16	3	1	0	0	0	3	1	1	3	2	3	2	3	2	4	3	2	2	2	3	4	3	4	2	3	1	1	1	2	3	2	2	1	1	1	1	1	1	1	1	1	2	3	2	1	1	1	1
1	16	3	1	99	1	99	99	4	4	3	3	2	3	4	3	2	3	4	3	3	3	4	2	2	2	3	4	4	3	2	2	3	3	2	4	5	5	1	1	1	2	5	5	3	1	2	1	1	1
1	17	3	1	1	1	2	10	3.33333	3.33333	2	3	3	2	3	1	2	3	4	3	3	3	3	3	4	3	4	3	4	3	2	3	3	4	3	4	3	4	4	4	4	4	4	4	4	4	3	4	3	4
1	18	3	1	1	1	3	14	4.66667	4.66667	2	2	2	1	2	2	1	2	2	2	2	2	2	2	2	2	2	2	2	2	2	2	2	2	1	1	1	1	1	1	3	3	3	3	3	3	1	1	1	1
1	14	3	1	99	99	99	99	99	99	4	3	3	1	4	3	1	4	1	2	1	1	3	2	4	4	4	1	4	1	1	2	4	2	2	1	2	1	3	2	2	1	2	1	1	1	1	1	1	1
2	16	3	1	1	0	1	12	4	4	3	3	2	2	3	3	2	3	2	3	2	3	3	2	3	2	3	1.9	2	2	2	3	3	3	1	1	1	1	1	1	1	3	1	1	1	1	2	1	1	2
2	17	2	1	1	0	1	12	4	4	1	2	3	4	1	2	3	4	1	2	3	2.25	2	3	1	2	3	4	2	1	2	3	4	2	1	1	1	1	1	1	1	2	1	1	1	1	1	1	1	1
2	15	3	1	0	0	0	15	5	5	4	4	4	1	4	1	1	4	1	4	4	1	1	1	4	4	4	1	4	1	1	1	4	1	1	2	1	1	2	1	2	3	3	1	1	1	99	99	99	3
2	15	2	1	1	0	1	6	2	2	3	3	3	4	3	2	1	3	2	2	2	2	1	3	4	2	3	2	4	2	1	2	3	3	1	1	1	1	1	1	1	2	3	3	1	3	3	3	1	4
2	15	3	1	0	0	0	13	4.33333	4.33333	1	1	3	3	3	4	1	3	1	3	1	4	3	2	4	3	4	3	1	3	1	4	3	2	2	2	2	2	2	2	2	2	2	2	2	2	1	1	1	1
1	99	3	1	0	1	1	9	3	3	4	3	3	4	3	3	3	3	4	4	3	4	4	4	4	3	3	3	3	3	3	4	4	4	2	5	5	1	5	3	1	5	5	5	1	5	1	1	1	1
2	15	2	1	1	0	1	7	2.33333	2.33333	3	3	3	4	3	2	1	3	2	2	2	3	3	2	4	4	4	4	2	2	1	2	3	3	1	1	1	1	2	1	1	1	1	1	1	1	1	1	1	1
1	15	3	1	1	0	1	4	1.33333	1.33333	2	3	4	1	3	3	3	4	3	1	2	3	4	2	3	4	3	4	4	1	1	3	3	2	1	1	2	1	2	1	2	3	2	1	1	1	1	2	1	2
2	15	2	1	0	0	0	6	2	2	3	1	4	1	4	1	1	4	1	2	1	1	3	3	4	4	4	1	4	1	1	1	4	3	1	1	1	1	1	1	1	1	1	1	1	1	1	1	1	1
2	15	2	1	1	0	2	15	5	5	3	2	3	1	4	1	2	3	1	2	1	1	3	2	3	4	4	1	3	1	1	1	4	4	1	1	1	1	1	1	1	1	1	1	1	1	1	1	1	1
2	14	3	1	1	0	2	10	3.33333	3.33333	1	2	1	2	1	4	4	3	3	3	3	4	4	2	3	1	3	3	1	1	1	4	1	3	1	1	1	1	2	1	1	3	3	1	1	1	3	1	1	1
1	15	3	1	1	0	2	12	4	4	3	3	3	3	3	2	3	3	3	3	3	3	3	3	3	3	3	3	3	3	3	3	3	3	1	1	1	1	1	1	3	2	3	2	2	3	2	1	1	2
2	15	3	1	0	0	0	3	1	1	3	2	2	1	2	2	3	2	2	1	2	3	3	3	4	4	4	1	3	1.77	1	1	2	1	1	1	1	1	1	1	1	3	1	1	1	1	1	1	1	1
1	15	3	1	0	0	0	12	4	4	3	4	3	2	4	3	3	3	3	2	1	1	1	1	4	4	3	3	3	3	1	2	4	3	3	2	5	3	1	1	1	1	3	1	1	2	1	1	1	2
1	15	3	1	1	1	3	21	7	7	1	1	4	2	4	4	3	4	4	1	1	4	4	4	4	4	4	2	4	2	2	4	4	2	1	1	1	1	1	1	2	3	4	1	1	5	3	3	1	1
1	15	3	1	1	0	2	15	5	5	3	3	3	3	3	2	2	3	3	3	2	2	2	3	3	4	3	1	1	1	1	1	3	2	1	1	1	1	1	1	3	3	3	3	3	3	2	2	2	2
1	15	3	1	1	1	3	18	6	6	4	2	4	1	3	2	1	3	2	2	1	1	3	3	4	4	4	1	2	1	1	2	4	4	1	1	2	1	1	1	1	1	1	1	1	1	1	1	1	1
1	15	3	1	1	1	3	21	7	7	4	3	3	3	3	1	2	4	2	3	1	2	3	2	3	2	3	3	3	2	1	1	3	3	1	1	2	1	1	1	1	1	3	2	1	1	1	1	1	1
2	15	2	1	1	1	3	21	7	7	3	3	2	1	4	2	3	4	2	2	2	1	4	2	3	4	4	1	3	1	1	2	3	4	1	1	1	1	2	2	1	2	4	1	1	2	1	1	1	1
2	15	3	1	1	1	3	20	6.66667	6.66667	1	3	2	3	2	3	4	1	3	2	4	2	1	1	2	1	3	2	4	1	3	4	2	1	1	1	1	1	1	1	1	1	1	1	1	1	1	1	1	1
2	15	3	1	0	0	0	3	1	1	2	4	2	2	3	2	2	2	3	2	3	2	2	3	3	2	3	2	2	3	2	3	2	3	3	3	1	1	1	1	1	1	1	1	1	1	1	1	1	1
2	15	3	1	1	1	3	12	4	4	2	3	3	3	3	3	2	2	1	3	1	2	1	4	4	2	4	1.9	3	2	2	2	4	2	3	4	4	3	3	4	4	4	3	3	3	3	1	1	1	1
2	15	3	1	1	1	3	12	4	4	1	2	3	1	3	4	2	2	3	2	1	3	2	2	3	3	3	2	3	1	1	4	3	2	1	1	1	1	1	1	1	2	2	1	1	2	3	1	1	3
1	15	3	1	1	1	3	12	4	4	4	4	4	4	2	3	4	1	3	4	3	4	4	1	4	1	1	4	2	1	2	1	4	1	2	1	1	1	1	1	3	3	3	4	1	3	1	1	1	2
2	15	2	1	1	0	1	12	4	4	3	2	4	1	3	1	3	3	1	2	1	2	2	3	4	3	4	2	2	1	1	1	4	2	2	1	2	1	3	1	1	1	1	1	1	1	1	1	1	1
1	15	3	1	1	0	1	9	3	3	1	2	3	2	3	4	3	3	2	4	3	2	4	3	2	1	3	3	2.73	2	4	4	3	2	1	1	1	1	1	1	1	1	1	1	1	1	1	1	1	1
1	15	2	1	1	0	2	5	1.66667	1.66667	2	3	2	1	3	4	2	1	1	3	2	4	3	1	3	4	3	2	1	2	3	4	2	2	1	1	3	1	1	2	1	1	1	1	1	1	1	1	1	1
1	99	3	1	1	0	2	13	4.33333	4.33333	2	2	3	1	3	2	1	3	1	1	1	2	2	2	4	3	2	2	2	1	1	2	4	3	1	1	1	1	1	1	1	1	1	1	1	1	1	1	1	1
2	15	2	1	1	0	2	11	3.66667	3.66667	3	2	1	4	1	1	2	2	2	2	2	3	2	3	4	4	4	2	4	1	2	2	4	3	1	1	1	1	2	2	2	1	2	1	1	1	1	1	1	1
2	15	3	1	1	1	3	15	5	5	2	3	4	1	4	3	1	3	1	2	1	3	3	2	4	3	3	1	3	1	1	2	4	3	1	1	1	1	3	1	2	2	2	1	1	1	1	1	1	1
1	15	3	1	1	1	3	6	2	2	3	2	3	4	2	2	2	4	2	4	2	3	3	3	2	3	3	3	3	3	2	3	4	2	1	1	1	1	1	1	1	1	1	1	1	1	1	1	1	1
1	16	3	1	1	0	1	99	99	99	3	3	2	4	1	2	3	3	2	4	1	3	3	3	4	3	3	2	3	2	4	3	3	3	3	2	3	3	2	3	2	3	3	2	4	2	3	2	1	3
2	16	3	1	1	0	2	13	4.33333	4.33333	1	2	3	1	3	4	1	3	1	1	1	3	1	1	4	2	4	1	4	1	1	3	2	3	1	1	1	1	1	1	1	1	1	1	1	1	1	1	1	1
1	15	3	1	0	0	0	12	4	4	4	2	4	1	4	4	1	3	4	2	1	1	2	1	4	4	4	2	1	1	2	1	4	1	3	3	3	1.26	4	4	5	5	5	5	4	4	1	1	1	1
2	15	2	1	1	1	2	12	4	4	2	1	3	4	4	1	1	4	1	2	1	1	1	3	4	1	2	1	4	1	1	1	3	4	1	1	1	1	3	1	1	1	1	1	1	1	1	1	1	1
2	16	2	1	1	0	1	8	2.66667	2.66667	2	4	3	1	3	4	3	3	3	4	1	2	3	3	4	4	3	3	1	1	2	4	4	1	2	1	1	1	3	2	3	2	3	2	1	1	4	1	1	4
2	15	3	1	1	1	3	12	4	4	3	2	2	3	2	4	2	2	1	4	1	2	3	2	4	1	2	2	2	1	2	2	3	2	1	1	1	1	1	1	1	3	3	2	1	3	1	1	1	1
1	15	3	1	1	1	3	19	6.33333	6.33333	3	3	1	4	1	4	1	3	1	3	1	2	4	4	4	3	3	1	3	1	1	2	3	2	1	1	1	1	1	1	1	1	1	1	1	1	1	1	1	1
1	15	2	1	1	0	2	13	4.33333	4.33333	3	1	4	1	3	3	1	3	3	3	1	2	2	3	4	3	3	1	2	1	2	3	4	3	1	1	1	1	1	1	1	1	1	1	1	1	1	1	1	1
99	99	2	1	99	99	99	99	99	99	99	99	99	99	99	99	99	99	99	99	99	99	99	99	99	99	99	99	99	99	99	99	99	99	99	99	99	99	99	99	99	99	99	99	99	99	99	99	99	99
2	15	3	1	1	0	2	13	4.33333	4.33333	3	2	4	1	1	2	3	4	1	3	1	1	2	4	4	4	4	1	4	1	1	1	4	3	1	1	1	1	2	1	1	1	2	1	1	1	1	1	1	1
1	14	3	1	1	1	3	15	5	5	3	3	4	1	4	2	1	3	1	2	1	1	3	3	4	3	4	1	2	1	3	1	2	2	1	1	1	1	1	1	1	1	1	1	1	1	1	1	1	1
1	15	3	1	1	0	2	13	4.33333	4.33333	3	1	3	1	4	1	1	4	2	3	1	2	3	1	4	4	4	1	2	1	1	1	3	3	1	1	3	1	3	3	1	1	4	4	4	3	1	1	1	1
1	15	3	1	1	0	2	12	4	4	4	3	4	3	4	4	4	4	3	4	4	4	4	4	3	4	4	4	4	4	3	4	3	4	1	1	1	1	1	1	3	3	2	3	2	2	3	3	4	3
1	15	3	1	1	1	3	13	4.33333	4.33333	3	2	3	2	2	3	2	3	2	4	1	2	2	2	4	2	3	3	2	1	2	2	4	2	1	1	1	1	3	1	1	2	1	2	1	2	1	1	1	1
2	15	2	1	0	0	0	9	3	3	3	2	3	1	4	1	1	3	1	2	1	1	3	2	3	4	4	1	4	1	1	1	4	4	1	1	1	2	5	1	2	3	5	1	1	1	1	1	1	1
2	15	2	1	1	1	3	18	6	6	3	2	3	2	3	2	2	3	2	2	2	2	2	3	3	3	3	2	3	2	1	1	3	3	1	1	1	1	1	1	1	1	1	1	1	1	1	1	1	1
2	15	2	1	1	0	1	7	2.33333	2.33333	4	2	3	1	3	1	1	4	1	2	1	1	2	2	4	4	4	1	4	1	1	1	4	4	1	1	1	1	1	1	1	2	3	1	1	3	1	1	1	1
2	15	2	1	1	0	2	13	4.33333	4.33333	3	3	3	1	4	4	3	4	2	2	1	2	3	2	3	4	4	1	2	1	1	2	2	3	1	1	2	1	3	1	1	1	1	1	1	1	1	1	1	1
2	15	3	1	1	0	1	10	3.33333	3.33333	3	4	3	3	4	3	1	1	3	2	1	4	3	3	4	2	3	2	3	2	2	3	4	2	2	1	2	1	2	1	1	1	1	1	1	1	3	1	2	1
1	15	3	1	99	99	99	99	99	99	2	3	1	2	1	2	1	2	1	4	3	2	1	2	3	4	2	3	2	3	2	3	2	3	1	1	2	1	1	3	5	5	4	5	4	5	3	3	2	2
1	15	3	1	1	1	3	15	5	5	2	3	4	1	3	2	2	3	2	3	1	2	2	3	4	4	3	2	2	2	2	2	4	3	1	1	2	1	1	1	3	2	4	3	1	2	1	1	1	1
1	15	3	1	1	0	2	13	4.33333	4.33333	3	3	3	1	3	1	1	2	3	2.41	1	2	3	3	4	4	4	1	2.73	2	1	1	1	4	1	1	1	1	1	1	1	1	1	1	1	1	1	1	1	1
2	15	2	1	1	0	2	13	4.33333	4.33333	3	2	4	1	4	2	2	3	1	2	1	2	3	2	4	4	4	1	2	1	1	2	4	4	1	1	1	1	3	1	2	4	4	4	2	2	1	1	1	1
2	15	2	1	0	0	0	14	4.66667	4.66667	3	2	3	1	3	3	2	3	1	2	1	1	3	3	3	3	3	1	3	1	1	1	3	3	1	1	1	1	1	1	1	1	1	1	1	1	1	1	1	1
2	15	3	1	0	0	0	16	5.33333	5.33333	3	3	3	3	3	3	3	3	3	3	3	3	3	3	3	3	3	3	3	3	3	3	3	3	1	1	1	1	1	1	1	1	1	1	1	1	1	1	1	1
1	15	3	1	1	1	3	13	4.33333	4.33333	3	3	3	2	3	4	2	1	1	4	1	3	3	1	3	3	4	1	2	1	1	4	3	2	1	1	1	1	1	1	1	1	1	1	1	1	1	1	1	1
1	16	3	1	99	0	99	99	1	1	4	2	3	4	2	3	4	1	3	2	2	1	2	3	4	3	2	3	4	2	1	1	4	2	1	1	1	1	1	1	5	3	4	5	3	5	1	1	1	3
2	15	3	1	1	0	2	12	4	4	3	2	4	1	4	4	2	4	1	3	1	3	4	4	4	4	4	1	2	1	1	1	4	3	1	1	1	1	1	1	2	2	3	1	1	1	1	1	1	1
1	15	2	1	0	0	0	3	1	1	2	2	2	2	3	2	2	2	3	2	2	2	3	2	3	2	2	2	1	4	2	2	2	3	2	3	3	1	1	2	2	3	2	2	2	2	1	1	1	1
1	15	2	1	1	1	3	12	4	4	3	1	4	1	4	3	1	4	1	1	1	3	2	2	4	4	4	1	4	1	1	1	4	2	1	1	1	1	1	1	1	1	1	1	1	1	1	1	1	1
1	15	3	1	1	0	2	14	4.66667	4.66667	4	4	4	1	4	1	3	4	2	2	1	1	4	2	4	4	4	1	4	1	1	1	4	4	2	1	1	1	1	1	2	1	1	1	1	1	1	1	1	1
2	15	3	1	1	1	2	9	3	3	4	3	4	1	3	2	1	3	1	3	1	1	1	1	4	4	4	1	2	1	1	2	4	4	1	1	1	1	1	1	2	1	1	1	1	1	1	1	1	1
2	14	2	1	0	0	1	11	3.66667	3.66667	2	3	2	1	3	3	2	4	1	2	1	1	2	1	4	4	4	1	2	1	1	2	3	4	1	1	3	2	1	1	1	3	4	1	1	1	1	1	1	5
2	15	3	1	1	0	2	13	4.33333	4.33333	2	1	3	1	3	3	3	3	1	1	1	2	2	1	3	4	4	2	1	1	1	2	3	3	1	1	1	1	1	1	1	1	1	1	1	1	1	1	1	1
2	14	2	1	1	0	2	9	3	3	2	2	3	1	2	3	2	3	1	2	1	2	2	3	3	3	3	3	2	2	1	1	3	2	1	1	1	1	1	1	1	1	1	1	1	1	2	1	1	2
1	15	3	1	1	0	1	9	3	3	4	3	4	4	4	3	2	3	2	4	4	4	3	3	3	2	4	4	3	2	4	4	4	4	1	1	1	1	1	1	1	2	3	1	1	1	1	1	1	1
2	15	2	1	1	0	2	9	3	3	4	3	4	1	4	2	2	3	1	3	1	1	1	3	4	4	4	1	3	1	1	1	4	3	1	1	1	1	3	1	1	2	3	1	1	1	1	1	1	1
1	16	3	1	1	0	1	12	4	4	3	3	3	3	2	2	2	2	3	3	2	2	2	2	3	4	3	2	2	2	2	2	2	2	1	1	1	1	2	1	2	2	1	2	2	2	3	2	2	2
1	15	3	1	1	0	1	13	4.33333	4.33333	3	2	4	1	4	2	1	3	3	3	1	2	4	2	4	4	4	1	4	1	3	2	4	3	1	1	1	1	2	2	1	2	1	1	1	2	1	1	1	1
2	15	2	1	0	0	0	3	1	1	4	4	4	1	3	2	1	3	1	1	1	1	1	3	4	3	3	1	4	1	1	1	4	2	1	1	2	1	1	1	2	3	3	2	1	2	2	1	1	1
2	15	3	1	0	1	1	12	4	4	3	4	3	3	3	3	2	3	3	1	1	1	1	3	4	2	2	3	4	3	3	3	3	3	1	1	2	1	1	1	3	4	1	2	1	3	2	1	1	1
1	14	2	1	1	0	2	14	4.66667	4.66667	3	2	4	1	2	1	1	3	3	3	1	1	1	3	4	4	1	2	3	1	2	1	4	3	1	1	1	1	2	1	1	1	1	1	1	1	1	1	1	1
1	15	3	1	1	0	1	6	2	2	1	2	1	1.74	3	4	1.98	1	1	1	2	2	2	2	2	3	2	2	1	2	3	3	2	3	1	1	1	1	1	1	1	1	1	1	1	1	1	1	1	1
1	16	3	1	1	1	3	11	3.66667	3.66667	3	3	2	2	2	2	2	2	3	3	3	2	3	3	3	3	2	3	3	2	3	3	3	2	3	3	4	4	3	4	3	4	3	4	3	3	3	3	2	2
1	16	3	1	1	0	2	13	4.33333	4.33333	2	3	3	2	2	3	4	4	1	2	3	2	3	4	3	2	3	4	2	3	4	3	2	3	1	1	2	3	3	4	1	2	1	2	3	4	1	1	2	2
1	15	3	1	0	0	0	10	3.33333	3.33333	3	4	1	2	1	3	1	3	1	3	2	1	3	2	3	2	1	2	2	3	1	2	1	3	1	1	1	1	1	1	1	2	4	2	1	4	1	1	1	1
1	15	2	1	1	0	2	12	4	4	3	2	2	1	4	2	3	3	2	2	2	3	2	2	2	4	4	2	3	2	2	2	2	3	1	2	4	1	2	1	1	3	4	2	1	3	3	1	1	3
2	15	2	1	1	0	2	9	3	3	3	3	3	2	3	2	2	3	2	2	2	2	2	2	3	2	3	2	2	1	1	2	3	4	1	1	1	1	1	1	1	1	1	1	1	1	1	1	1	1
2	15	2	1	1	1	3	12	4	4	3	3	4	1	3	2	1	4	1	2	1	1	4	2	4	4	3	1	3	1	1	1	4	4	1	1	3	1	1	1	1	3	3	1	1	1	3	1	2	2
2	15	2	1	1	1	3	12	4	4	2	2	4	2	4	2	3	4	1	2	1	1	1	1	4	3	3	4	1	1	1	1	3	2	1	1	1	1.26	2	1	1	3	3	1	1	1	3	1	1	2
2	15	2	1	1	0	2	12	4	4	2	2	3	3	3	4	2	3	2	4	2	4	2.51	2	2	3	3	2	1	1	3	4	3	3	2	2	3	1	2	1	1	2	2	1	1	1	2	1	1	3
1	16	3	1	1	0	2	9	3	3	3	3	3	3	3	2	3	3	2	2	2	1	1	2	4	2	2	2	3	2	2	2	3	3	1	2	1	1	3	1	1	1	2	1	1	1	2	1	1	2
2	15	2	1	1	1	3	12	4	4	4	2	3	1	4	1	1	4	1	1	1	1	3	1	3	4	4	1	4	1	1	1	3	4	1	1	1	1	1	1	1	2	1	1	1	1	3	1	1	2
1	15	3	1	1	0	2	9	3	3	2	2	3	1	4	2.41	1	2	1	2	1	1	3	3	2	3	3	1	3	2	2	2	3	3	1	1	1	1	2	1	2	3	3	1	1	1	1	1	1	1
1	16	3	1	0	0	1	12	4	4	3	4	4	1	3	3	4	3	4	3	3	3	4	4	2	3	4	4	3	3	4	3	3	3	3	3	4	3	3	3	4	5	5	5	5	5	4	3	4	4
99	99	3	1	99	99	99	99	99	99	99	99	99	99	99	99	99	99	99	99	99	99	99	99	99	99	99	99	99	99	99	99	99	99	99	99	99	99	99	99	99	99	99	99	99	99	99	99	99	99
1	15	3	1	1	1	3	18	6	6	3	2	4	1	3	2	2	3	1	2	1	2	2	2	2	2	2	1	2	1	1	1	3	3	1	1	1	1	1	1	1	1	2	1	1	1	2	2	1	1
99	99	3	1	99	99	99	99	99	99	99	99	99	99	99	99	99	99	99	99	99	99	99	99	99	99	99	99	99	99	99	99	99	99	99	99	99	99	99	99	99	99	99	99	99	99	99	99	99	99
1	15	3	1	99	99	99	99	99	99	4	4	1	3	4	1	3	1	1	4	3	3	3	3	3	2	4	2	4	2	2	3	2	3	99	99	99	99	99	99	99	99	99	99	99	99	99	99	99	99
2	15	2	1	0	0	0	3	1	1	4	1	4	1	4	3	1	4	1	1	1	1	4	1	4	4	4	1	4	1	1	1	4	4	1	1	1	1	2	1	1	1	1	1	1	1	1	1	1	1
1	16	3	1	0	0	0	13	4.33333	4.33333	3	2	2	1	4	4	1	4	4	1	1	4	4	1	4	4	4	1	4	4	1	4	4	4	1	1	1	1	1	1	3	3	5	2	1	1	1	1	1	1
2	15	2	1	0	0	0	5	1.66667	1.66667	3	1	3	1	4	3	1	4	2	4	1	2	4	2	4	4	4	1	4	1	1	3	4	3	1	1	1	1	1	1	1	2	3	2	1	2	2	1	1	2
2	15	3	1	0	0	0	12	4	4	4	3	4	1	4	1	1	4	1	3	1	1	3	4	4	4	4	1	4	1	1	1	4	3	1	1	1	1	1	1	1	1	1	1	1	1	1	1	1	1
1	16	3	1	0	0	0	9	3	3	4	3	3	4	3	3	4	3	4	3	3	3	4	2	4	3	4	4	3	3	2	4	3	3	1	1	1	1	1	1	4	2	1	1	1	1	1	1	1	1
1	16	3	1	0	0	0	11	3.66667	3.66667	1	2	3	2	2	2	1	1	1	1	1	1	2	1	1	2	2	2	1	1	2	1	3	1	1	1	2	1	2	2	1	2	2	2	2	1	1	1	1	1
1	17	3	1	1	0	2	13	4.33333	4.33333	3	2	3	1	4	3	2	2	2	2	2	1	1	3	4	4	4	1	2	1	3	2	2	3	1	2	1	1	1	1	2	3	2	1	1	1	1	1	1	1
99	99	2	1	0	0	0	3	1	1	3	3	3	3	2	2	2	2	3	3	3	3	4	4	3	2	3	2	3	3	3	2	2	2	1	1	1	1	1	1	1	1	1	1	1	1	1	1	1	1
1	16	2	1	1	1	3	9	3	3	2	1	2	1	4	2	1	3	2	3	1	3	3	4	3	4	3	1	2	1	1	2	2	3	1	1	3	1	1	1	1	3	3	2	1	1	5	5	2	5
1	15	3	1	99	0	99	99	2.5	2.5	4	1	3	2	3	1	3	4	3	2	2	1	2	3	3	3	3	3	3	2	1	1	4	3	1	1	2	1	1	1	1	1	1	1	1	1	1	1	1	1
2	15	2	1	0	0	0	3	1	1	1	1	3	1	3	2	1	4	1	2	1	3	3	3	3	3	3	1	1	1	1	3	3	1	2	1	1	1	2	1	3	1	1	1	3	3	1	1	1	1
2	14	3	1	1	0	2	9	3	3	3	4	2	3	4	3	4	2	4	3	2	2.25	1	4	2	3	4	2	2	2	2	2	2	2	1	1	1	1	1	1	1	1	1	1	1	1	1	1	1	1
2	17	3	1	0	0	0	99	99	99	3	3	3	1	3	2	1	3	1	1	1	3	4	1	4	4	4	1	4	1	1	1	4	4	1	1	3	1	2	1	2	4	5	1	2	5	1	1	1	5
1	16	3	1	1	0	2	15	5	5	3	3	4	2	4	4	3	4	3	4	3	2	3	4	3	4	3	4	3	3	2	1	3	4	5	2	3	2	2	1	3	4	3	4	3	4	1	1	1	1
1	16	3	1	1	1	3	99	99	99	4	3	4	3	4	1	4	3	4	4	4	3	3	2	3	3	3	3	3	2	2	2	2	2	5	2	3	2	2	1	3	4	3	4	3	4	1	1	1	1
1	15	2	1	1	0	1	8	2.66667	2.66667	3	3	4	1	4	2	1	3	1	1	1	1	2	3	4	3	4	1	3	4	1	2	4	4	2	1	1	1	3	1	2	1	1	1	1	1	1	1	1	3
1	15	3	1	1	0	2	11	3.66667	3.66667	3	3	3	1	3	1	1	2	3	2	1	1	3	3	4	4	4	1	2	1	1	1	4	4	99	99	99	99	99	99	99	99	99	99	99	99	1	1	1	1
1	15	3	1	1	0	1	10	3.33333	3.33333	2	3	3	1	2	2	3	2	2	3	1	2	3	2	4	3	1	2	2	1	2	3	4	2	2	1	1	1	3	1	1	3	3	3	2	1	2	1	1	1
1	15	3	1	0	0	0	3	1	1	2	3	2	1	2	2	3	3	2	3	2	3	4	3	3	4	3	2	3	2	3	4	3	3	3	1	3	1	3	1	5	4	3	4	3	4	1	1	1	1
1	15	3	1	0	0	0	3	1	1	2	2	4	1	4	1	1	4	1	1	3	3	3	3	4	2	3.22	3	3	1	4	3	4	4	1	1	1	1	1	1	2	3	3	1	1	1	1	1	1	1
1	15	3	1	0	0	0	3	1	1	1	2	3	4	3	2	1	2	3	4	3	2	1	2	3	4	3	2	1	2	3	4	3	2	1	2	3	3	2	4	1	2	3	4	5	4	3	3	3	3
1	15	2	1	1	0	2	17	5.66667	5.66667	1	4	4	1	2	4	2	2	1	2	1	4	2	1	4	4	4	2	1	1	1	4	4	3	1	1	2	1	2	1	1	4	2	1	1	2	2	1	1	2
1	15	3	1	1	0	1	10	3.33333	3.33333	3	1	4	1	4	2	2	3	1	4	1	3	3	3	4	4	4	1	4	1	1	3	4	3	1	1	1	1	1	1	1	2	2	1	1	1	1	1	1	1
1	15	3	1	1	99	99	99	4	4	1	1	4	1	4	4	4	4	1	4	1	3	1	1	4	4	2	1	1	1	4	4	4	4	1	1	1	1	1	1	5	5	5	5	5	5	2	1	2	2
1	15	3	1	1	0	1	6	2	2	3	3	4	1	4	2	1	4	2	4	1	2.25	3	3	4	4	4	1	2	1	1	2	4	4	1	1	1	1	1	1	1	1	1	1	1	1	1	1	1	1
2	15	3	1	0	1	2	99	99	99	4	1	2	1	2	3	1	2	3	1	2	1	1	1	4	2	1	3	3	1	4	4	1	1	1	2	3	4	5	4	5	4	3	2	1	2	1	2	3	4
1	15	3	1	1	0	1	6	2	2	4	4	4	1	4	1	1	3	1	3	1	1	3	3	4	1	4	1	4	1	1	1	4	4	1	1	1	1	1	1	1	1	1	1	1	1	1	1	1	1
2	14	3	1	1	0	2	9	3	3	2	2	4	2	3	3	2	3	3	4	2	4	3	3	4	2	4	2	2	2	2	4	4	3	1	1	2	1	1	1	1	1	2	1	1	1	3	2	2	2
1	15	3	1	0	0	0	6	2	2	3	3	4	1	3	2	1	3	1	4	1	2	3	2	4	2	3	1	3	1	1	3	3	2	1	1	1	1	1	1	1	3	2	1	1	1	1	1	1	1
2	14	2	1	0	0	0	5	1.66667	1.66667	3	3	2	3	3	3	3	2	3	3	2	3	3	2	3	3	3	3	2	3	2	2	3	3	3	2	3	3	3	4	3	3	4	3	4	3	3	2	3	5
1	15	2	1	1	1	3	12	4	4	2	2	3	2	2	2	4	3	2	3	2	3	4	3	4	3	2	3	3	2	4	3	3	3	5	4	4	3	4	3	4	5	5	5	5	5	5	5	5	4
2	15	3	1	1	0	1	11	3.66667	3.66667	1	3	2	1	3	4	3	3	2	2	2	1	1	1	3	3	2	1	3	1	1	4	2	4	1	1	3	1	3	1	1	1	1	1	1	1	3	1	2	2
2	15	3	1	1	1	3	12	4	4	3	3	4	2	3	1	3	1	1	1	3	3	3	3	4	4	1	4	1	1	1	4	3	3	1	1	1	1	1	1	4	2	2	1	1	1	1	1	1	1
2	15	2	1	1	1	3	15	5	5	3	3	3	1	3	3	1	4	1	2	1	1	2	2	4	3	2	1	2	1	1	3	4	3	1	1	1	1	1	1	1	1	2	3	1	1	1	1	1	1
2	15	3	1	1	0	2	9	3	3	4	1	4	1	4	3	1	2	3	1	4	2	1	1	4	4	4	2	4	1	1	4	4	4	2	2	1	1	3	3	1	4	5	4	1	3	3	1	1	2
2	15	3	1	99	99	99	99	99	99	1	4	3	1	3	4	2	4	3	2	1	4	1	1	4	3	3	2	3	1	1	4	3	4	99	99	99	99	99	99	99	99	99	99	99	99	99	99	99	99
1	99	3	1	0	0	0	3	1	1	3	3	2	3	2	3	2	1	2	3	2	3	2	4	3	3	2	3	4	3	2	3	4	4	2	2	1	1	1	1	1	5	5	1	2	3	1	1	1	1
1	15	3	1	1	1	3	14	4.66667	4.66667	3	2	3	3	2	3	2	3	3	2	2	1	3	3	2	3	3	1	2	3	2	3	3	3	1	1	1	1	1	1	1	1	2	1	1	1	1	1	1	1
2	15	3	1	0	0	0	6	2	2	3	3	2	2	2	2	2	3	2	3	2	3	2	2	3	2	3	2	2	2	2	3	3	1	1	1	1	1	2	1	2	3	4	3	2	3	1	1	1	1
2	15	2	1	1	1	3	12	4	4	3	2	2	1	4	1	1	3	1	1	1	2	2	1	3	3	4	1	2	1	1	1	3	1	1	1	3	1	1	1	1	3	3	1	1	1	2	1	1	2
1	15	3	1	1	1	3	15	5	5	2	2	3	3	4	3	3	3	3	2	1	1	3	3	4	2	4	2	3	3	2	3	3	2	1	1	1	1	1	1	1	1	2	1	2	1	1	1	1	1
1	15	2	1	1	0	2	18	6	6	3	3	3	2	3	2	3	4	2	2	1	1	2	2	4	3	3	1	2	1	1	2	4	3	1	1	1	1	1	1	1	1	3	2	1	1	1	1	1	1
2	15	2	1	1	0	1	10	3.33333	3.33333	2	3	4	1	1	1	1	4	3	3	1	1	2	2	4	4	4	2	3	1	1	1	4	3	4	2	2	2	2	2	1	1	1	1	1	1	1	1	1	1
1	15	3	1	99	0	99	99	2.5	2.5	2	1	3	2	3	1	3	4	3	4	2	2	3	3	3	3	3	2	1	2	2	2	3	3	1	2	2	1	1	1	1	2	3	1	1	1	3	1	1	3
1	15	3	1	99	0	99	99	5.5	5.5	2	3	3	2	2	2	1	4	2	3	2	3	2	3	1	3	2	3	2.73	4	3	3	3	2	1	1	2	3	4	3	2	1	2	1	1	1	3	1	1	3
2	15	2	1	1	1	3	13	4.33333	4.33333	4	2	4	1	4	1	1	3	1	2	1	1	4	1	4	4	4	3	4	1	1	1	4	4	4	4	4	4	4	3	2	2	3	3	2	2	3	1	1	3
1	99	2	1	0	0	0	3	1	1	4	2	2	3	1	1	1	3	3	3	1	1	3	4	2	2	2	3	1	1	1	2	3	1	1	2	1	1	1	1	2	2	2	2	1	1	1	1	1	1
2	15	3	1	0	0	0	9	3	3	4	4	4	1	4	1	4	4	3	1	1	3	1	4	4	4	4	1	4	1	1	1	4	3	1	1	1	1	1.7	1	3	1	1	1	1	2	2	1	1	2
1	15	3	1	0	1	2	99	99	99	3	2	4	1	3	1	3	2	1	3	2	3	2	3	2	3	2	4	2	3	4	2	3	2	4	2	4	3	4	4	4	3	4	4	3	5	2	3	4	4
1	15	3	1	1	1	3	18	6	6	4	4	4	3	4	4	4	3	1	2	4	3	4	4	3	4	4	2	3	4	4	4	4	4	1	1	1	1	2	1	3	3	3	3	3	3	4	3	2	4
2	15	3	1	1	1	3	14	4.66667	4.66667	3	3	2	1	4	3	2	3	1	3	1	1	3	3	4	4	2	1	3	1	1	2	3	4	2	1	3	1	5	1	1	1	3	1	1	1	2	1	1	2
99	99	3	1	99	99	99	99	99	99	99	99	99	99	99	99	99	99	99	99	99	99	99	99	99	99	99	99	99	99	99	99	99	99	99	99	99	99	99	99	99	99	99	99	99	99	99	99	99	99
2	15	3	1	1	0	2	9	3	3	3	2	3	1	3	2	1	2	2	1	1	3	3	3	4	2	3	2	4	1	3	2	3	2	1	1	1	1	4	1	2	1	3	1	1	1	4	4	1	4
2	15	2	1	0	0	0	12	4	4	2	2	3	2	4	2	2	3	2	2	2	1	1	1	4	4	4	3	3	3	1	1	4	2	5	3	4	3	4	2	1	4	4	4	2	1	3	1	1	2
1	15	3	1	0	0	0	3	1	1	4	4	1	1	3	2	3	3	3	3	4	2	1	4	3	1	3	3	3	3	3	3	2	2	1	1	1	1	2	1	2	2	2	3	2	2	2	2	2	99
2	18	2	2	1	1	3	15	5	5	4	2	4	1	3	2.41	1	2	3	1	1	1	1	2	2	4	4	4	2	1	1	1	4	4	2	1	3	1	4	2	4	4	4	4	4	2	1	1	1	1
2	18	2	2	0	0	0	9	3	3	1	2	1	1	1	4	3	3	4	4	2	4	1	1	4	4	4	4	2	3	1	4	3	2	1	1	1	1	2	1	3	3	3	3	2	1	2	1	1	1
2	18	3	2	1	1	3	14	4.66667	4.66667	1	3	3	1	4	1	1	4	1	1	3	4	1	1	4	4	4	4	4	2	1	4	4	4	1	1	1	1	1	1	1	1	4	1	1	1	1	1	1	1
2	18	2	2	0	0	0	6	2	2	4	2	4	1	3	1	2	2	1	1	1	1	1	2	2	4	4	2	4	1	1	1	4	4	2	1	1	1	3	1	2	1	1	1	1	1	1	1	1	1
2	18	2	2	0	0	0	12	4	4	4	2	4	2	4	3	1	4	1	1	1	4	3	3	4	4	4	1	3	1	1	2	4	4	1	1	2	1	1	1	1	2	3	1	1	1	2	1	1	2
2	19	3	2	1	1	3	12	4	4	1	3	2	1	2	4	2	3	2	4	2	4	2	2	3	3	3	2	1	4	2	3	3	3	1	1	2	1	2	1	1	1	2	2	1	1	5	5	3	5
2	18	2	2	1	0	1	17	5.66667	5.66667	3	3	2	1	4	1	1	4	1	2	1	1	2	3	4	4	4	1	4	3	1	1	4	3	3	2	4	1	3	1	1	1	1	1	1	1	1	1	1	1
2	18	2	2	0	0	0	9	3	3	3	4	3	1	1	3	1	4	1	3	1	3	4	2	2	4	4	1	3	1	1	2	3	4	1	1	1	1	1	1	1	1	1	1	1	1	1	1	1	1
2	18	2	2	0	0	0	9	3	3	4	2	4	1	3	2	3	3	1	2	1	2	4	3	4	3	3	3	3	1	1	1	4	3	1	1	1	1	2	1	1	1	1	1	1	1	1	1	1	1
2	18	2	2	0	0	0	3	1	1	3	2	3	1	3	1	2	3	1	2	2	1	3	3	3	3	3	3	4	1	1	1	3	3	1	1	2	2	3	1	2	1	2	2	1	2	2	1	1	2
2	18	2	2	1	1	3	18	6	6	3	3	4	1	4	2	2	4	1	2	1	1	3	4	3	4	4	1	4	1	1	2	3	4	1	2	2	2	2	2	1	2	1	2	3	2	1	1	1	1
2	18	3	2	1	0	1	11	3.66667	3.66667	4	3	2	1	3	3	1	4	2	3	2	2	2	3	3	3	3	1	4	2	1	2	2	3	1	1	1	1	1	1	1	2	1	1	1	1	1	1	1	1
2	18	2	2	0	0	0	3	1	1	2	3	3	1	3	2	1	4	1	2	1	1	1	4	4	2	4	1	4	1	1	3	3	3	1	1	1	1	2	1	1	1	3	1	1	1	3	1	1	1
2	18	2	2	0	0	0	11	3.66667	3.66667	3	1	3	1	4	2	1	4	1	2	1	1	1	2	4	3	4	1	4	1	1	1	3	4	3	2	3	2	2	1	5	2	4	3	5	1	1	1	1	1
2	18	2	2	1	0	1	12	4	4	3	3	4	1	2	3	1	4	1	3	1	1	2	1	4	3	4	1	2	1	1	2	4	1	1	1	1	1	1	1	1	1	1	1	1	1	1	1	1	1
2	18	2	2	0	0	0	10	3.33333	3.33333	2	2	1	1	4	3	3	4	3	1	2	4	3	2	2	3	4	1	3	2	1	4	2	3	1	1	1	1	2	1	1	1	1	1	1	1	1	1	1	1
2	18	2	2	0	0	0	7	2.33333	2.33333	4	2	4	1	3	1	2	3	1	1	1	1	2	2	4	4	4	2	4	1	1	1	4	4	1	1	1	1	1	1	1	1	2	2	1	1	2	1	1	2
2	19	2	2	1	0	99	99	4	4	1	2	2	1	3	4	2	4	4	4	2	4	3	2	2	2	3	1	1	1	1	4	2	2	2	1	1	5	1	1	2	1	1	1	1	1	5	2	1	5
1	18	2	2	0	0	1	99	99	99	4	2	3	1	4	1	1	4	1	4	1	3	3	3	4	4	4	1	2.73	1	3	1	4	4	1	1	1	1	1	1	2	2	3	3	1	1	1	1	1	1
2	19	3	2	1	1	3	12	4	4	1	2	2	4	4	2	2	3	2	3	1	2	3	2	3	3	4	2	2	2	2	3	2	3	1	1	1	1	3	1	2	1	1	1	1	2	2	1	1	2
2	17	2	2	1	99	99	11	3.66667	3.66667	3	2	3	3	3	3	3	3	2	3	1	2	1	1	3	1	2	3	4	2	2	2	3	3	1	1	1	1	2	1	2	2	1	1	1	1	2	1	1	2
2	18	2	2	1	0	1	5	1.66667	1.66667	2	2	3	1	3	2	3	3	1	2	1	3	2	2	3	3	3	1	2	1	1	2	3	3	2	1	5	1	1	1	1	1	1	1	1	1	1	1	1	1
2	18	2	2	1	0	2	11	3.66667	3.66667	1	3	3	1	2	2	2	3	1	3	1	2	3	2	3	3	3	2	1	1	1	4	4	4	1	1	1	1	1	1	1	1	1	1	1	1	5	2	1	5
2	18	2	2	1	0	1	8	2.66667	2.66667	3	3	3	2	2	4	1	2	2	3	1	4	2	1	3	4	4	2	1	1	2	4	3	2	1	1	2	1	3	3	1	3	3	1	1	1	4	1	1	5
2	17	2	2	1	0	1	5	1.66667	1.66667	3	4	4	1	3	1	3	3	1	2	1	2	2	2	4	4	4	1	3	1	1	2	4	2	1	1	1	1	1	1	1	1	1	1	1	1	1	1	1	1
2	18	2	2	1	0	1	11	3.66667	3.66667	2	2	4	1	3	1	1	4	1	1	1	1	1	1	4	4	4	1	4	1	1	1	3	3	3	1	3	1	3	1	3	1	1	1	1	1	1	1	1	1
2	18	2	2	1	0	2	3	1	1	3	3	4	1	4	3	1	4	1	2	1	2	3	3	4	4	4	3	4	3	1	3	3	3	1	1	1	1	1	1	1	1	2	1	1	1	2	1	1	1
2	18	2	2	1	1	3	17	5.66667	5.66667	2	3	4	1	4	2	1	4	1	3	4	1	3	2	4	3	3	1	2	1	1	1	4	2	1	1	1	1	1	1	1	2	2	1	1	1	1	1	1	1
2	18	2	2	1	0	2	10	3.33333	3.33333	3	2	4	1	4	1	1	4	1	2	1	1	3	2	4	3	4	1	3	1	1	1	4	3	1	1	1	1	1	1	1	1	1	1	1	1	1	1	1	1
2	18	2	2	0	0	0	9	3	3	3	1	4	1	3	1	1	1	1	3	1	2	1	1	4	3	4	1	3	1	1	2	4	3	1	1	2	1	2	1	2	2	2	1	1	4	2	1	1	2
2	18	2	2	1	0	1	7	2.33333	2.33333	2	3	3	1	4	3	2	3	1	2	1	3	2	1	4	2	4	1	2	1	1	3	4	3	1	1	2	1	2	1	1	1	1	1	1	1	1	1	1	1
2	18	2	2	1	1	3	18	6	6	3	3	3	2	3	1	4	3	1	2	1	2	2	2	3	4	4	1	3	2	1	1	3	3	1	1	1	1	2	1	1	1	1	1	1	1	3	1	1	3
2	18	2	2	1	0	1	8	2.66667	2.66667	2	1	4	1	4	2	4	3	1	3	1	3	3	2	4	4	4	1	2	1	1	2	4	3	2	1	3	1	2	1	1	2	4	3	1	1	2	1	1	2
2	18	2	2	1	0	1	7	2.33333	2.33333	3	3	3	1	1	2	2	1	1	2	1	2	2	2	3	3	3	1	3	1	1	1	3	3	1	1	1	1	2	1	1	1	1	1	1	1	5	1	1	1
2	18	2	2	0	1	2	12	4	4	2	2	3	1	4	4	3	2	4	1	1	4	3	4	4	4	1	1	3	1	1	2	1	4	1	1	1	1	1	1	1	1	1	1	1	1	5	3	1	3
2	18	2	2	99	0	99	99	2	2	4	4	4	2	4	1	1	3	1	1	1	1	2	3	4	3	3	2	3	1	1	1	4	4	1	1	1	1	3	1	1	1	2	1	1	1	1	1	1	1
2	18	2	2	1	0	2	11	3.66667	3.66667	4	3	4	1	3	2	3	4	3	3	2	4	1	1	3	2	4	1	3	1	1	3	3	3	1	1	1	1	2	1	3	3	3	1	2	1	4	4	3	4
2	17	2	2	1	0	2	9	3	3	3	2	4	1	4	2	3	4	4	2	1	2	3	3	4	4	4	1	4	1	1	3	4	3	1	1	1	1	1	1	1	1	1	1	1	1	3	1	1	1
2	18	2	2	0	0	1	3	1	1	3	2	4	1	4	2	2	4	1	2	1	3	2	3	3	3	4	1	4	2	1	2	3	3	1	1	1	1	1	1	1	2	3	2	1	1	2	1	1	1
2	19	3	2	1	0	2	15	5	5	3	2	3	1	2	1	2	3	1	2	1	1	3	2	3	2	3	1	2	1	1	2	3	2	1	1	1	1	1	1	2	3	3	1	1	1	1	1	1	1
2	18	3	2	1	1	3	14	4.66667	4.66667	1	2	4	2	2	4	2	2	3	3	1	4	2	1	3	3	3	1	1	1	1	4	3	2	1	1	1	1	1	1	1	1	1	1	1	1	1	1	1	1
1	18	2	2	1	0	2	9	3	3	4	1	4	1	4	1	4	4	2	2	1	1	3	4	4	4	4	1	4	1	1	1	4	4	1	1	1	1	1	1	1	1	1	1	1	1	1	1	1	1
2	18	2	2	0	0	0	3	1	1	4	3	4	1	3	1	3	4	2	4	1	1	2	4	4	3	4	1	4	1	1	1	4	4	1	1	2	1	1	1	1	1	1	1	1	1	1	1	1	1
2	19	2	2	1	0	2	13	4.33333	4.33333	4	3	4	1	4	1	1	2	1	2	1	1	3	2	4	3	4	1	2	1	1	1	4	2	1	1	1	1	1	1	2	2	2	2	2	2	1	1	1	1
1	19	2	2	0	0	0	3	1	1	3	2	3	1	4	2	1	4	1	2	1	1	1	1	4	4	4	4	4	4	1	4	4	4	1	1	1	1	1	1	1	1	1	1	1	1	1	1	1	1
1	18	2	2	1	0	1	6	2	2	2	2	3	1	4	2	1	4	1	2	2	1	2	3	3	3	3	1	2	2	1	2	3	2	1	1	1	2	2	1	1	1	1	1	1	1	2	1	1	1
2	18	2	2	0	0	0	12	4	4	3	3	4	1	4	3	1	1	1	1	1	1	1	1	4	1	4	1	4	1	1	1	4	4	1	1	1	1	1	1	1	1	1	1	1	1	1	1	1	1
2	18	2	2	1	0	2	10	3.33333	3.33333	2	3	4	1	2	2	2	2	3	2	1	2	3	2	4	3	3	1	3	1	1	2	3	3	1	1	1	1	1	1	1	1	2	1	1	1	1	1	1	1
2	18	2	2	1	0	1	9	3	3	2	2	4	2	1	4	3	2	2	1	1	1	2	4	1	3	4	3	2	3	1	1	3	2	1	1	1	1	1	1	1	1	2	2	1	1	2	1	1	2
2	19	2	2	0	0	0	9	3	3	3	3	4	1	3	2	1	4	1	2	1	2	3	3	3	4	4	2	4	1	1	2	4	3	1	1	1	1	1	1	1	1	1	1	1	1	1	1	1	1
2	18	2	2	0	0	0	6	2	2	3	2	3	1	4	2	1	4	1	2	1	2	2	2	4	4	4	1	2	1	1	2	4	4	1	1	2	1	2	2	1	2	2	1	1	1	1	1	1	1
2	18	2	2	1	0	2	11	3.66667	3.66667	2	2	4	1	3	3	1	4	1	2	1	2	2	1	4	3	4	1	2	1	1	3	4	2	1	1	1	1	1	1	1	1	2	2	1	1	1	1	1	1
2	17	2	2	0	0	0	10	3.33333	3.33333	2	2	2	3	2	3	3	3	2	3	3	3	3	2	2	3	2	3	2	3	3	3	2	2	1	1	1	1	2	1	1	1	1	1	1	1	5	1	2	1
2	18	2	2	1	0	1	12	4	4	2	2	3	1	3	3	2	3	1	2	1	2	2	3	3	3	3	1	4	2	1	2	3	2	1	1	1	1	1	1	1	1	1	1	1	1	5	2	3	4
2	18	2	2	1	0	2	13	4.33333	4.33333	1	1	4	1	3.02	4	1	4	1	3	1	4	1	4	4	1	4	1	1	1	1	4	4	3	1	1	1	1	1	1	1	1	2	2	3	3	5	5	1	3
2	18	2	2	1	1	3	12	4	4	1	2	4	1	4	4	1	4	1	4	1	4	4	1	4	4	4	1	3	1	1	4	4	3	1	1	1	1	1	1	2	1	1	1	1	1	4	3	1	4
2	18	2	2	0	0	0	6	2	2	3	2	3	1	4	2	1	4	1	2	1	2	2	2	4	4	4	1	2	1	1	2	4	4	5	1	1	2	1	3	2	1	2	2	1	1	1	1	1	1
2	18	2	2	1	0	1	13	4.33333	4.33333	3	1	4	1	3	1	2	2	1	2	1	2	3	3	4	4	2	1	3	1	1	1	3	3	1	1	1	1	1	1	1	1	1	1	1	1	1	1	1	1
99	99	2	2	99	99	99	99	99	99	99	99	99	99	99	99	99	99	99	99	99	99	99	99	99	99	99	99	99	99	99	99	99	99	99	99	99	99	99	99	99	99	99	99	99	99	99	99	99	99
2	18	2	2	1	0	2	10	3.33333	3.33333	3	2	4	1	4	3	1	4	1	2	1	1	4	2	4	4	4	1	4	1	1	1	4	3	1	1	1	1	1	1	2	1	2	1	1	1	1	1	1	1
2	18	2	2	0	0	0	9	3	3	3	2	4	1	3	2	1	4	1	2	1	1	2	3	4	4	4	1	3	1	1	1	4	3	1	1	2	1	1	1	1	1	2	1	1	1	1	1	1	1
2	18	2	2	1	0	1	9	3	3	1	3	4	1	1	1	1	4	1	1	1	4	1	1	4	3	3	1	1	1	1	4	4	3	1	1	1	1	1	1	1	1	1	1	1	1	99	99	99	99
2	18	2	2	1	0	1	8	2.66667	2.66667	2	2	2	1	1	4	3	1	1	3	2	3	3	3	3	4	3	2	4	1	1	1	1	2	2	1	1	1	1	1	1	1	1	1	1	1	1	1	1	1
2	18	2	2	1	1	2	12	4	4	4	4	1	4	1	1	1	4	1	2	1	2	3	3	4	4	4	1	3	1	1	1	4	3	1	1	1	1	1	1	1	1	1	1	1	1	1	1	1	1
2	19	2	2	1	1	3	12	4	4	3	3	3	1	4	2	1	3	1	4	1	1	4	4	4	4	4	1	4	1	1	1	4	3	1	1	1	1	1	1	1	2	1	1	1	1	1	1	1	1
2	18	2	2	1	0	2	12	4	4	4	3	4	1	4	1	1	4	2	3	1	1	4	3	4	4	4	1	4	1	1	1	3	3	1	1	1	1	2	1	1	1	1	1	1	1	1	1	1	1
99	99	2	2	99	99	99	99	99	99	99	99	99	99	99	99	99	99	99	99	99	99	99	99	99	99	99	99	99	99	99	99	99	99	99	99	99	99	99	99	99	99	99	99	99	99	99	99	99	99
1	18	2	2	0	0	0	7	2.33333	2.33333	2	3	4	2	4	4	1	3	2	1	1	3	2	1	3	4	4	1	2	1	1	4	3	4	1	1	1	1	1	1	2	1	2	1	1	1	2	1	1	2
2	18	2	2	0	0	0	5	1.66667	1.66667	2	3	3	3	3	3	1	2	2	3	1	2	1	1	3	1	1	1	1	3	4	1	3	2	1	2	3	1	2	2	1	2	1	1	1	2	1	1	1	1
2	19	3	2	0	0	0	12	4	4	3	3	3	2	2	2	3	2	2	2	3	3	3	3	3	2	2	2	3	2	3	2	3	3	1	1	1	1	2	1	1	2	2	2	1	1	1	1	1	1
1	18	2	2	0	0	0	3	1	1	3	4	3	2	3	3	4	3	2	3	2	3	2	1	3	4	2	1	2	2	1	2	3	3	2	2	2	2	1	1	1	2	3	1	1	1	1	1	1	1
2	17	2	2	99	0	99	8	2.66667	2.66667	2	2	3	1	3	2	3	3	2	2	1	4	4	3	3	4	4	2	2	1	1	2	3	2	2	3	4	3	4	3	2	2	3	4	4	3	1	1	1	1
2	18	2	2	1	99	99	12	4	4	4	4	4	1	4	1	1	4	1	4	1	1	3	4	4	3	4	1	4	1	1	1	4	4	5	5	5	5	5	5	3	3	3	3	3	3	1	1	1	1
2	17	2	2	1	0	2	13	4.33333	4.33333	2	2	4	1	3	2	4	4	1	3	1	2	3	2	3	4	3	1	2	1	1	2	3	2	1	1	1	1	1	1	1	1	1	1	1	1	5	1	1	5
2	18	2	2	0	0	0	6	2	2	2	3	4	1	3	2	1	4	1	2	1	1	3	2	3	4	4	1	4	1	1	2	3	3	2	1	1	1	3	1	1	2	1	1	1	1	1	1	1	1
2	18	2	2	1	1	3	12	4	4	3	1	3	2	2	2	1	3	3	2	1	2	2	2	4	4	4	3	2	1	1	1	4	4	1	1	1	1	1	1	1	1	1	1	1	1	1	1	1	1
2	17	2	2	99	99	99	12	4	4	1	2	3	1	3	1	1	1	1	1	2	1	1	1	2	4	1	3	3	3	1	1	4	2	1	1	1	1	1	1	1	1	1	1	1	1	1	1	1	1
2	18	2	2	0	0	0	12	4	4	2	3	2	1	2	3	3	1	3	4	2	4	3	1	2	3	3	3	1	2	1	4	2	2	1	1	2	1	2	1	1	1	2	1	1	1	1	1	1	1
2	19	2	2	0	0	0	12	4	4	2	2	3	1	4	2	3	4	1	2	1	1	2	2	4	3	4	1	3	1	1	3	2	3	1	1	1	1	1	1	1	1	1	1	1	1	4	3	1	4
2	18	2	2	0	0	0	3	1	1	3	3	4	1	4	2	1	4	1	2	1	1	3	4	4	4	4	1	4	1	1	1	4	4	1	1	1	1	1	1	1	1	3	1	1	1	1	1	1	1
2	18	2	2	1	0	1	12	4	4	4	4	4	1	3	4	3	4	3	4	3	4	3	3	4	3	4	1	4	3	3	4	4	4	1	1	1	1	1	1	1	2	1	1	1	1	1	1	1	1
1	18	3	2	1	0	1	14	4.66667	4.66667	3	2	4	3	4	2	4	4	3	3	4	2	3	3	2	4	4	4	2	3	2	2	3	4	1	2	3	2	2	4	2	1	2	2	3	2	2	3	2	2
2	18	2	2	1	0	2	17	5.66667	5.66667	4	4	4	4	4	4	4	4	4	4	4	4	4	4	4	4	4	4	4	4	4	4	4	4	1	1	1	1	1	1	1	1	1	1	1	1	1	1	1	1
2	18	2	2	0	0	0	12	4	4	2	2	4	1	3	4	3	4	1	2	1	1	2	1	3	4	4	1	2	1	1	2	3	3	1	1	1	1	2	1	1	2	2	2	1	2	1	1	1	1
2	18	2	2	0	0	0	6	2	2	3	2	3	2	4	2	1	3	1	2	1	2	3	1	3	3	3	1	4	1	1	1	3	3	1	1	1	1	1	1	1	1	1	1	1	2	1	1	1	1
1	19	2	2	99	0	99	99	1	1	3	2	4	1	2	1	4	4	2	4	1	1	4	3	4	4	4	1	4	1	1	1	4	4	1	1	1	1	3	1	5	5	5	2	5	5	5	4	1	1
2	18	2	2	0	0	0	12	4	4	3	4	3	1	4	2	1	4	1	1	1	2	2	1	3	3	3	1	3	1	1	2	3	3	1	1	1	1	2	2	1	1	1	1	1	1	1	1	1	1
1	18	2	2	1	1	3	21	7	7	2	4	3	2	1	3	2	3	3	4	1	3	2	1	3	2	3	2	2	1	2	4	3	2	2	4	4	1	1	2	5	4	5	5	2	2	2	2	1	2
1	18	2	2	1	1	2	12	4	4	3	2	3	1	2	1	2	3	1	2	3	1	3	2.38	2	4	4	2	3	3	1	1	4	4	1	1	1	2	3	2	1	1	3	2	1	2	3	1	1	3
2	18	2	2	0	0	0	4	1.33333	1.33333	2	2	2	1	3	3	2	1	2	3	2	4	3	2	3	4	4	2	1	2	1	3	3	3	2	1	1	1	1	1	1	1	1	1	1	1	1	1	1	1
2	18	2	2	1	0	1	12	4	4	2	2	1	3	1	3	1	2	3	1	3	1	2	2	3	3	2	3	2	2	2	3	2	3	3	2	3	2	3	2	1	2	3	2	3	3	2	3	2	1
2	18	2	2	0	0	0	6	2	2	4	2	3	1	3	1	1	4	1	2	1	1	3	3	3	3	3	1	3	1	1	1	3	4	1	1	1	1	1	1	1	1	2	1	1	1	1	1	1	1
2	18	2	2	0	0	0	10	3.33333	3.33333	3	2	3	1	3	3	1	4	1	4	1	2	3	1	3	3	3	1	1	1	1	3	2	1	1	1	3	1	2	1	1	1	3	1	1	1	3	1	1	3
2	18	2	2	0	0	0	3	1	1	4	3	4	1	4	1	1	4	1	2	1	3	3	4	4	4	4	1	3	1	1	1	4	4	2	1	1	1	1	1	1	1	2	1	1	2	1	1	1	1
2	18	2	2	1	0	1	6	2	2	4	3	3	1	3	3	2	3	2	1	1	3	3	1	3	3	3	1	2	1	1	1	4	3	1	1	1	1	2	1	1	1	1	1	1	1	1	1	1	1
2	18	2	2	0	0	0	3	1	1	3	2	4	1	4	3	2	4	1	3	1	1	3	4	4	4	1	1	3	1	1	3	4	3	1	1	1	1	1	1	1	1	1	1	1	1	1	1	1	1
2	18	2	2	0	0	0	7	2.33333	2.33333	3	2	4	1	3	2	2	4	2	2	1	2	3	2	4	3	4	1	2.73	1	1	2	4	3	1	1	1	1	1	1	1	2	2	1	1	2	2	1	1	2
2	19	2	2	0	0	0	12	4	4	2	2	3	2	3	3	2	3	2	4	2	4	1	2	3	3	3	2	2	2	2	2	3	1	1	1	1	1	3	1	1	1	1	1	1	1	1	1	1	1
2	18	2	2	0	0	0	6	2	2	2	3	2	3	3	3	3	3	3	3	3	3	3	3	3	3	3	3	3	3	3	3	3	3	3	3	4	3	3	2	3	3	3	3	3	3	2	1	1	1
2	18	2	2	99	99	99	12	4	4	3	2	3	1	4	2	1	3	1	1	1	1	1	1	4	3	3	1	3	1	1	3	3	3	2	1	1	1	2	1	1	1	1	1	1	1	1	1	1	1
2	18	2	2	0	0	0	3	1	1	3	3	4	1	4	1	1	4	1	1	1	1	3	1	4	4	4	1	4	1	1	1	4	3	1	1	1	1	3	1	1	1	1	1	1	1	2	1	1	2
2	19	2	2	0	0	0	12	4	4	2	1	3	1	2	2	3	4	1.93	4	1	1	3	1	4	3	3	1	3	1	1	2	4	3	1	1	1	5	1	1	1	1	1	1	1	1	2	1	1	2
2	18	2	2	0	0	0	15	5	5	1	2	2	1	2	4	1	4	1	1	1	4	1	1	2	1	3	1	2	1	1	4	2	2	1	1	1	1	1	1	1	1	1	1	1	1	1	1	1	1
2	18	2	2	0	0	0	7	2.33333	2.33333	3	3	2	1	4	2	3	3	3	1	1	2	2	3	4	3	3	4	4	2	1	2	3	3	1	1	2	2	1	1	3	4	3	3	2	2	4	1	1	3
2	18	2	2	0	0	0	6	2	2	3	2	3	1	1	1	1	4	1	1	1	1	2	1	4	4	4	1	4	1	1	1	3	3	1	1	1	1	1	1	1	3	1	1	1	1	1	1	1	1
1	18	2	2	1	0	1	8	2.66667	2.66667	3	1	4	1	3	1	1	3	1	3	1	1	3	3	4	4	4	1	3	1	1	1	4	4	1	1	1	1	1	1	1	1	1	1	1	1	1	1	1	1
2	18	2	2	1	1	3	18	6	6	3	1	3	1	3	2	2	3	2	2	2	3	2	2	3	2	3	1	3	2	1	2	3	3	1	1	1	1	1	1	2	2	2	1	1	1	1	1	1	2
2	17	2	2	1	0	1	8	2.66667	2.66667	3	3	3	1	4	2	1	2	2	2	2	3	2	3	3	3	3	1	4	1	1	2	3	2	1	1	1	1	1	1	1	2	2	1	1	1	3	3	2	1
99	99	2	2	99	99	99	99	99	99	99	99	99	99	99	99	99	99	99	99	99	99	99	99	99	99	99	99	99	99	99	99	99	99	99	99	99	99	99	99	99	99	99	99	99	99	99	99	99	99
2	17	2	2	1	1	3	17	5.66667	5.66667	2	2	3	1	3	2	3	3	2	2	2	3	3	1	3	4	4	2	2	3	2	4	3	3	1	1	3	1	1	1	2	1	2	1	1	2	1	1	1	1
2	18	2	2	1	0	1	5	1.66667	1.66667	4	3	4	1	4	1	1	4	1	2	1	1	2	2	4	4	1	1	4	1	1	1	4	4	1	1	1	1	1	1	1	1	1	1	1	1	1	1	1	1
1	18	2	2	1	1	3	19	6.33333	6.33333	4	3	3	2	3	2	3	4	3	2	3	3	2	3	3	3	3	3	4	3	4	3	4	2	2	2	2	3	2	3	2	3	2	2	3	3	2	1	1	1
2	18	2	2	0	0	0	8	2.66667	2.66667	3	1	4	1	4	1	1	4	2	2	1	1	3	4	4	4	4	1	4	1	1	1	4	3	1	1	1	1	1	1	1	1	1	1	1	1	1	1	1	1
2	17	2	2	1	0	1	8	2.66667	2.66667	3	1	4	1	4	2	3	4	3	4	1	1	3	2	4	4	4	1	4	1	1	2	4	2	1	2	3	1	5	1	1	1	1	1	1	1	1	1	1	1
2	18	2	2	1	0	2	10	3.33333	3.33333	3	3	3	2	2	2	2	3	2	2	2	2	2	2	4	2	2	2	3	2	3	2	3	3	1	1	2	1	2	1	1	1	2	2	1	2	1	1	1	1
1	18	2	2	99	99	99	12	4	4	1	3	4	1	3	4	1	3	3	4	1	3	2	1	4	4	4	1	1	1	1	4	3	3	1	1	2	1	1	1	1	1	2	1	1	1	1	1	1	1
1	18	2	2	0	1	1	12	4	4	3	3	2	2	3	2	2	3	2	3	2	2	2	2	3	3	4	2	3	3	3	2	3	3	3	1.28	2	3	3	3	2	3	3	3	2	3	1	1	1	1
1	18	2	2	1	0	1	10	3.33333	3.33333	2	3	2	1	3	2	3	4	2	2	1	1	3	2	2	4	4	1	4	1	1	3	4	4	1	1	2	1	3	1	2	2	4	2	1	2	1	1	1	1
1	19	2	2	0	0	0	12	4	4	3	3	3	3	4	3	3	2	3	4	3	2.25	3	4	3	4	3	3	3	3	3	3	3	3	1	1	2	1	1	1	5	2	3	4	1	1	1	1	1	1
1	18	2	2	1	0	1	8	2.66667	2.66667	3	2	3	2	2	2	2	2	2	2	2	3	2	2	4	3	3	2	2	2	2	2	3	2	1	1	1	1	2	1	2	3	2	3	3	2	1	1	1	1
2	18	2	2	1	0	2	12	4	4	3	2	3	1	3	2	2	2	2	2	1	3	3	1	3	3	3	1	2	1	1	1	3	2	1	1	1	1	2	1	1	1	1	1	1	1	1	1	1	1
1	18	2	2	0	0	0	6	2	2	3	3	2	1	2	2	3	3	3	3	2	1	2	1	3	3	3	2	3	2	1	1	3	2	1	1	1	1	1	1	2	1	2	1	1	1	1	1	1	1
1	99	2	2	1	1	3	18	6	6	3	3	3	3	2	3	3	2	3	3	3	3	2	3	2	3	2	2	2	2	3	2	2	2	1	1	1	1	1	1	1	1	1	1	1	1	1	1	1	1
1	18	2	2	0	0	0	12	4	4	2	2	3	1	3	2	1	3	2	3	1	2	2	2	3	2	3	2	2	2	2	3	3	3	1	1	1	1	1	1	1	1	2	1	1	1	1	1	1	1
1	18	2	2	1	0	2	10	3.33333	3.33333	3	3	3	1	2	2	2	2	2	2	2	2	2	4	3	4	1	2	2	2	2	2	2	2	1	1	1	1	1	1	1	1	1	1	1	1	1	1	1	1
2	18	2	2	1	0	1	7	2.33333	2.33333	4	3	2	1	4	1	1	4	1	2	1	1	2	1	4	4	4	1	4	1	1	1	4	3	1	1	2	1	1	1	1	1	1	1	1	1	1	1	1	1
1	18	2	2	0	0	0	5	1.66667	1.66667	4	1	3	1	4	1	1	3	1	2	1	1	3	2	3	1	4	1	4	1	1	1	3	3	1	1	1	1	1	1	1	1	1	1	1	1	3	1	1	3
1	18	2	2	99	0	99	99	4	4	3	4	2	1	4	3	2	4	2	1	2	3	2	4	3	4	4	1	3	2	1	2	4	4	1	1	1	1	1	1	2	1	2	1	1	1	2	1	1	2
1	18	2	2	1	0	2	10	3.33333	3.33333	2	3	3	2	4	2	2	4	1	4	1	2	2	1	3	4	4	2	2	2	2	3	3	3	1	1	1	1	2	1	2	1	2	1	1	1	99	99	99	99
2	17	2	2	1	0	1	8	2.66667	2.66667	99	99	99	99	99	99	99	99	99	99	99	99	99	99	99	99	99	99	99	99	99	99	99	99	1	1	3	1	1	1	1	1	5	3	1	1	1	1	1	1
2	16	2	2	1	0	2	13	4.33333	4.33333	2	2	2	2	2	3	3	1	2	1	1	3	1	1	4	4	4	1	2	1	1	4	3	3	1	1	1	1	1	1	1	1	1	1	1	1	4	1	1	4
2	18	2	2	1	0	2	9	3	3	3	3	4	1.74	3	3	2	4	2	2	3	2	2	3	3	2	3	4	2	3	2	3	4	2	1	1	1	1	2	1	2	2	2	2	1	1	3	1	1	4
99	99	2	2	99	99	99	99	99	99	99	99	99	99	99	99	99	99	99	99	99	99	99	99	99	99	99	99	99	99	99	99	99	99	99	99	99	99	99	99	99	99	99	99	99	99	99	99	99	99
2	18	2	2	1	0	2	12	4	4	4	4	4	1	3	1	2	4	2	2	1	1	3	3	4	4	4	2	4	1	1	1	4	4	1	1	1	1	1	1	1	1	1	1	1	1	4	1	1	3
2	99	2	2	0	0	0	6	2	2	3	3	3	1	4	2	2	4	1	2	1	2	3	2	4	4	4	1	3	1	1	2	4	4	1	1	5	1	3	1	1	2	3	1	1	2	2	1	1	2
2	18	2	2	0	0	0	15	5	5	3	2	3	1	3	2	1	3	1	1	1	1	1	2	3	2	2	1	4	1	1	2	4	3	1	1	1	1	1	1	2	2	2	1.73	1	1	4	2	1	4
1	18	2	2	1	0	1	9	3	3	3	2	3	1	4	3	1	4	1	2	1	1	3	2	4	4	1	1	3	4	1	1	4	4	1	1	1	1	1	1	1	1	1	1	1	1	1	1	1	1
2	18	2	2	0	0	0	3	1	1	4	2	4	1	4	3	1	3	1	2	1	2	3	2	4	3	4	1	3	1	1	2	4	4	1	1	2	1	2	1	3	1	2	2	1	2	3	2	1	2
1	19	2	2	0	0	1	9	3	3	3	2	3	3	3	3	2	3	2	3	2	2	2	2	4	3	3	2	3	1	1	2	3	3	1	1	1	1	2	1	2	1	1	1	1	1	1	1	1	1
1	18	2	2	1	0	2	10	3.33333	3.33333	2	3	2	3	4	2	1	3	4	2	3	4	2	1	1	2	2	3	3	3	2	3	4	3	4	4	4	3	4	3	2	3	4	3	4	3	1	1	1	1
2	18	2	2	1	0	2	9	3	3	4	3	4	1	3	1	1	2	1	2	1	1	2	3	4	3	3	1	4	1	1	1	4	2	1	1	2	1	2	1	1	3	3	2	1	2	5	2	1	5
1	18	2	2	1	0	1	15	5	5	4	3	3	2	2	1	1	3	4	4	1	4	1	3	3	4	3	2	1	1	1	1	3	1	1	1	1	1	1	1	1	1	1	1	1	1	1	1	1	1
1	18	2	2	1	1	3	12	4	4	3	2	4	1	4	2	1	3	1	3	1	1	3	3	4	4	4	1	3	1	1	2	3	3	1	1	1	1	1	1	2	1	2	2	1	1	3	1	1	2
2	18	2	2	1	0	2	13	4.33333	4.33333	2	2	4	1	4	2	1	3	1	1	1	1	1	2	3	3	4	2	2	1	2	3	4	2	1	1	1	1	2	1	1	1	4	2	1	1	5	1	1	5
2	18	2	2	0	0	0	3	1	1	1	2	2	1	3	4	2	3	1	3	1	3	3	1	2	1	3	1	1	1	1	4	3	3	1	1	1	1	1	1	1	1	1	1	1	1	1	1	1	1
2	18	2	2	1	1	3	12	4	4	3	2	2	1	4	2	1	4	1	2	1	2	3	3	4	4	4	1	3	1	1	2	3	2	1	1	1	1	2	1	1	2	4	2	2	2	5	4	2	5
2	18	2	2	0	0	0	3	1	1	3	1	3	1	3	2	1	3	2	2	1	1	1	3	3	4	4	1	2	1	1	2	3	3	1	1	1	1	1	2	1	2	3	2	1	1	1	1	1	1
2	18	2	2	0	0	0	12	4	4	2	1	3	1	4	3	1	3	1	2	1	2	3	2	4	4	4	1	2	1	2	2	3	2	1	1	1	1	2	1	1	1	1	1	1	1	1	1	1	1
1	18	2	2	0	0	0	11	3.66667	3.66667	2	2	3	2	3	2	4	3	2	2	1	2	2	2	3	4	4	1	2	2	2	3	3	3	3	1	4	1	4	1	2	3	5	1	1	3	4	1	1	2
2	18	2	2	1	0	1	8	2.66667	2.66667	2	4	4	1	4	3	4	4	2	4	2	4	1	2	3	4	4	4	2	1	1	3	3	4	1	1	1	1	1	1	1	1	2	1	1	1	1	1	1	1
1	17	2	2	0	0	0	99	3	3	3	2	3	1	2	3	3	4	1	3	1	2	2	1	2	4	4	1	2	1	1	2	3	3	1	1	1	1	2	1	1	3	3	2	1	1	3	1	1	1
2	19	2	2	0	1	1	17	5.66667	5.66667	2	2	3	2	3	3	2	3	2	3	2	2	2	2	3	3	3	3	2	2	2	3	3	2	4	3	4	2	2	3	4	3	4	4	5	4	3	4	5	5
1	18	2	2	0	0	0	14	4.66667	4.66667	3	2	2	1	4	2	1	4	1	1	2	2	1	3	3	4	4	1	4	2	1	2	2	3	1	1	2	2	3	1	1	1	1	1	2	1	1	1	1	1
1	18	2	2	1	0	2	99	4.5	4.5	4	2	3	1	2	1	3	3	2	2	1	2	2	3	3	3	3	2	3	1	1	1	3	3	1	1	1	1	1	1	1	1	1	1	1	1	1	1	1	1
2	18	2	2	1	0	2	13	4.33333	4.33333	3	3	3	1	1	1	2	3	2	3	2	1	2	3	2	2	2	3	2	2	3	1	3	2	1	1	1	1	2	1	2	2	2	2	2	1	1	1	1	1
1	18	2	2	1	0	2	9	3	3	3	2	2	1	2	4	3	3	3	3	2	3	2	3	3	3	3	2	2	2	2	3	3	2	1	2	2	1	2	1	1	3	3	1	1	1	1	1	1	1
1	17	2	2	0	0	0	3	1	1	3	2	3	2	3	1	1	3	1	3	2	1	3	1	4	3	3	1	2	1	1	1	3	3	4	2	3	3	3	3	4	2	4	4	4	2	1	1	1	1
2	18	2	2	1	0	1	7	2.33333	2.33333	3	3	4	1	2	3	1	3	1	2	1	2	1	2	4	2	4	2	3	1	2	3	4	3	1	1	2	1	1	1	1	2	2	1	1	3	1	1	1	1
2	18	2	2	0	1	2	19	6.33333	6.33333	2	2	3	1	3	2	3	4	2	3	1	3	3	1	3	4	3	1	1	1	1	3	3	3	1	1	1	1	1	1	1	1	1	1	1	1	1	1	1	1
1	18	2	2	1	0	1	8	2.66667	2.66667	3	3	3	2	2	2	3	2	2	2	1	2	1	3	3	2	3	1	2	1	1	1	1	1	1	1	1	1	1	1	1	1	1	1	1	1	1	1	1	1
2	18	2	2	1	0	2	13	4.33333	4.33333	4	3	3	1	4	1	3	4	2	2	1	1	3	3	3	3	4	1	4	1	1	1	3	2	3	1	1	1	2	1	2	2	2	2	2	2	99	99	99	99
1	18	2	2	1	1	3	13	4.33333	4.33333	2	2.62	3	2	1	2	1	3	2	3	1	1	3	2	3	4	3	2	4	2	2	3	4	2	1	1	1	1	1	1	1	1	1	1	1	1	2	1	1	2
1	17	2	2	1	1	3	14	4.66667	4.66667	2	3	4	2	3	3	1	2	2	1	1	2	1	2	3	3	3	1	2	2	2	2	3	3	1	1	1	1	2	1	1	1	1	1	1	1	3	2	1	4
1	18	2	2	1	1	2	14	4.66667	4.66667	3	3	3	3	3	3	1	2	1	1	1	2	3	3	3	2	3	3	3	2	3	3	2	2	2	1	1	1	1	1	2	2	3	3	2	3	1	1	1	1
2	18	2	2	1	0	2	9	3	3	3	3	4	1	4	3	2	4	1	1	1	1	2	2	4	3	4	1	2	1	1	2	4	3	5	2	2	4	1	1	1	1	2	1	1	1	1	1	1	1
1	18	3	2	0	0	0	4	1.33333	1.33333	2	1	3	2	2	2	3	2	2	3	2	3	2	3	3	2	3	2	2	2	3	2	3	3	1	1	1	1	2	1	3	2	2	2	1	1	1	1	1	1
2	19	2	2	1	0	2	17	5.66667	5.66667	4	3	3	2	4	1	1	3	1	1	1	1	3	2	4	4	4	1	4	1	1	1	4	1	1	1	1	1	1	1	2	2	1	1	1	1	1	1	1	1
1	18	2	2	0	0	0	14	4.66667	4.66667	3	2	3	1	3	1	1	3	1	3	1	3	4	2	3	4	4	1	2	2	2	2	3	3	1	1	1	1	1	1	1	1	1	1	1	1	1	1	1	1
2	17	2	2	0	0	0	3	1	1	3	2	2	1	4	2	1	4	1	3	1	1	3	3	4	4	4	1	4	1	1	3	3	3	1	1	2	1	1	1	1	2	2	1	1	1	2	1	1	2
1	18	2	2	1	0	1	8	2.66667	2.66667	3	3	3	1	2	3	4	2.98	1	1	1	3	1	3	3	3	3	1	2	1	1	3	1	2	3	3	3	3	3	3	3	3	3	3	3	3	3	3	3	3
1	18	2	2	99	99	99	99	99	99	3	3	4	3	3	4	4	3	3	2	3	2	3	3	2	4	2	4	3	2	3	4	3	4	99	99	99	99	99	99	99	99	99	99	99	99	99	99	99	99
2	99	2	2	0	0	0	3	1	1	4	3	3	3	4	4	2	4	1	4	1	4	1	1	4	3	4	1	4	1	1	4	3	1	3	1	1	3	4	1	3	1	1	1	3	2	3	1	1	1
2	20	2	2	1	0	1	9	3	3	3	2	3	4	3	2	3	4	3	3	4	2	4	3	4	4	4	3	4	3	3	3	4	4	2	1	4	1	1	1	2	1	4	3	4	3	4	5	1	1
2	19	3	2	0	1	1	13	4.33333	4.33333	3	2	3	2	4	2	3	2	3	2	4	2	3	2	2	3	2	3	2	3	2	3	2	3	2	1	1	1	1	1	2	1	2	1	1	1	3	1	1	1
1	20	2	2	0	0	0	3	1	1	4	2	3	1	3	1	1	3	1	2	1	1	2	3	4	4	4	1	3	1	1	1	4	4	1	1	1	1	1	1	2	1	1	1	1	1	1	1	1	1
2	18	2	2	0	0	0	12	4	4	2	2	2	2	3	3	2	1	1	2	1	3	2	1	3	2	3	2	2	1	1	3	2	2	1	1	1	1	2	1	1	1	1	1	1	1	3	1	1	3
2	19	2	2	99	99	99	12	4	4	1	1	1	2	2	2	3	3	3	4	4	4	4	4	4	3	2	3	1	1	3	2	4	3	1	1	2	1	2	1	1	2	2	1	1	2	2	1	1	2
2	18	2	2	0	0	0	12	4	4	2	2	2	2	3	3	3	2	2	3	3	3	3	3	3	3	3	3	3	3	3	3	3	3	1	1	1	1	2	1	2	3	3	2	2	2	1	1	1	1
1	99	2	2	1	0	2	12	4	4	4	4	3	1	4	1	3	4	3	3	1	2	3	4	4	4	4	1	3	2	1	1	3	4	1	1	3	1	1	1	1	3	3	2	3	2	1	1	1	1
2	18	2	2	0	0	0	3	1	1	3	3	3	1	4	3	1	2	3	2	1	3	2	2	4	3	2	2	3	1	1	3	4	3	1	1	3	1	1	1	1	1	1	2	1	1	1	1	1	3
2	19	2	2	0	0	0	9	3	3	1	4	3	1	4	3	1	4	2	1	1	2	3	1	4	4	4	1	3	1	1	4	3	3	1	1	1	1	1	1	1	1	1	1	1	1	1	1	1	1
1	18	2	2	1	1	3	21	7	7	4	2	4	3	4	2	1	1	1	4	1	4	1	1	4	3	1	4	4	4	4	2	3.21	1	5	5	5	5	5	5	5	5	5	5	5	5	5	5	5	5
2	19	2	2	1	0	1	6	2	2	1	2	2	1	4	4	2	3	1	2	1	1	1	4	3	3	3	1	4	1	1	4	2	3	1	1	1	1	1	1	1	1	1	1	1	1	2	1	1	1
1	19	2	2	1	0	1	9	3	3	2	2	2	1	3	2	1	3	3	2	4	2	3	2	4	2	3	4	3	3	2	2	3	4	1	1	1	1	1	1	2	3	3	1	1	1	2	2	1	2
1	19	2	2	1	0	2	11	3.66667	3.66667	3	2	2	1	4	2.41	3	2	2	1	2	3	4	2	3	3	3	1	2	2	2	3	2	2	1	2	2	1	3	1	1	3	5	3	1	2	1	1	1	2
2	19	2	2	1	1	3	15	5	5	3	3	3	1	3	3	1	4	2	1	1	3	3	2	4	4	4	2	3	1	1	3	3	4	2	1	1	1	1	1	2	1	1	1	1	1	99	99	99	99
2	19	3	2	1	0	2	8	2.66667	2.66667	3	3	3	2	4	3	2	3	1	3	1	1	2	2	4	2	3	3	2	1	1	2	3	2	2	2	1	1	2	1	3	3	4	4	3	4	2	1	2	1
2	18	3	2	1	1	2	16	5.33333	5.33333	4	3	2	1	4	2	3	4	3	2	1	3	2	2	4	4	4	1	4	1	3	2	2	4	1	1	1	1	1	1	1	1	1	1	1	1	1	1	1	1
2	18	3	2	1	1	3	12	4	4	4	1	4	4	1	4	4	1	1	4	4	4	4	1	1	4	4	4	1	1	4	4	1	1	1	1	1	1	1	1	5	5	5	5	5	5	1	1	1	1
2	19	3	2	0	0	0	3	1	1	4	3	4	1	3	3	1	4	1	1	1	1	3	3	4	4	4	1	4	1	1	1	4	1	1	1	1	1	1	1	5	5	5	5	5	5	2	1	1	2
2	18	3	2	0	0	0	3	1	1	2	2	2	3	3	3	1	3	2	1	2	3	4	3	3	3	3	2	2	2	2	1	2	3	1	1	1	1	1	1	3	3	3	3	3	3	1	1	1	1
2	18	3	2	1	1	3	13	4.33333	4.33333	3	2	2	1	3	3	2	2	2	2	2	2	3	2	3	3	3	1	2.73	1	1	1	3	3	1	1	1	1	1	1	1	1	1	2	1	1	3	1	1	3
2	18	3	2	0	0	0	10	3.33333	3.33333	2	2	2	1	2	3	2	3	3	3	1	2	3	2	3	4	4	1	2	2	1	2	3	2	1	1	2	1	2	2	1	1	2	1	1	1	3	2	1	2
2	18	3	2	1	0	2	12	4	4	3	1	3	1	3	2	2	4	2	3	2	1	3	2	4	4	4	2	4	1	1	2	3	3	1	1	1	1	1	1	1	1	1	1	1	1	1	1	1	1
2	20	3	2	1	1	3	21	7	7	4	4	4	1	4	1	1	4	1	1	1	1	4	4	4	4	4	1	4	1	1	1	4	1	1	1	1	1	2	1	1	1	2	2	1	1	2	1	1	2
2	18	3	2	1	0	2	12	4	4	2	3	2	2	1	2	3	3	2	2	1	2	3	2	3	3	3	2	3	2	2	2	3	2	2	1	2	1	1	1	1	1	1	1	1	1	99	99	99	99
2	18	3	2	0	0	0	3	1	1	3	3	3	2	3	3	2	2	3	3	2	3	1	2	4	2	2	1	2	2	2	2	2	2	2	1	1	1	2	1	1	1	1	1	1	1	1	1	1	1
2	18	3	2	1	0	2	13	4.33333	4.33333	2	2	3	1	2	3	1	2	1	2	1	2	4	4	4	3	3	2	3	1	1	2	4	1	1	1	1	1	2	1	1	2	1	1	1	1	1	1	1	1
2	18	3	2	0	0	0	21	7	7	3	4	4	1	4	2	1	4	2	4	1	1	2	1	4	4	4	4	2	4	4	1	1	4	4	1	2	2	1	1	4	3	3	3	3	3	2	1	1	1
2	18	3	2	1	1	3	12	4	4	3	3	3	3	3	4	3	2	3	2	3	2	3	2.38	3	3	3	3	3	3	3	3	2	2	1	1	1	1.26	1	1	1	1	1	1	1	1	1	1	1	1
2	18	3	2	1	0	2	12	4	4	4	3	2	1	3	3	1	3	3	3	2	3	2	2	3	2	3	1	3	1	1	2	3	2	1	1	1	1	1	1	1	3	1	1	1	2	5	1	3	1
2	19	3	2	1	0	2	10	3.33333	3.33333	3	2	4	2	3	3	2	3	3	3	3	2	2	3	3	4	4	3	4	4	3	3	3	2	3	1	3	1	1	1	2	3	2	1	2	3	1	1	1	1
2	18	3	2	1	0	1	11	3.66667	3.66667	2	3	1	1	3	2	1	4	1	4	1	1	4	4	4	4	4	1	4	1	1	1	4	4	1	1	1	1	2	1	1	1	1	1	1	1	1	1	1	1
2	18	3	2	1	0	1	7	2.33333	2.33333	3	3	4	1	3	1	1	3	3	2	1	1	3	2	4	4	3	1	3	3	3	2	3	4	1	1	1	1	2	1	2	3	4	1	1	1	1	1	1	1
2	18	3	2	1	1	3	12	4	4	3	2	3	2	4	3	2	3	3	2	3	2	3	3	3	2	3	2	2	2	3	2	3	2	2	1	1	1	3	1	3	1	3	3	2	1	1	1	1	1
2	18	3	2	1	1	3	17	5.66667	5.66667	3	3	2	2	3	2	2	3	1	3	2	2	2	3	3	3	3	2	3	1	2	3	3	4	1	1	2	2	3	2	2	3	3	3	2	1	2	1	1	1
1	18	3	2	1	0	2	14	4.66667	4.66667	3	3	3	3	2	2	2	3	3	3	2	1	3	3	3	3	3	2	3	2	2	2	3	3	1	1	1	1	2	1	2	1	3	3	2	4	1	1	1	1
99	99	3	2	99	99	99	99	99	99	99	99	99	99	99	99	99	99	99	99	99	99	99	99	99	99	99	99	99	99	99	99	99	99	99	99	99	99	99	99	99	99	99	99	99	99	99	99	99	99
2	18	3	2	1	0	2	6	2	2	4	3	4	1	1	1	1	4	3	1	1	1	1	4	4	4	4	1	4	1	1	1	4	3	1	1	1	1	2	1	2	2	3	1	1	1	5	5	2	2
2	18	3	2	1	0	2	6	2	2	4	3	4	1	4	1	1	4	1	3	1	1	4	4	4	4	4	1	4	4	1	1	4	4	5	5	4	5	5	5	5	5	5	5	4	4	3	3	3	2
2	18	3	2	1	0	2	8	2.66667	2.66667	4	3	4	1	3	1	1	3	2	2	2	1	3	3	4	4	4	1	4	4	1	1	4	3	1	1	1	1	2	1	1	1	1	1	1	1	3	2	1	1
1	18	3	2	0	0	0	3	1	1	2	2	3	1	2	3	1	2	3	2	1	3	3	2	4	3	3	2	2	3	3	2	4	3	4	3	3	1	1	1	3	3	3	4	3	3	1	1	1	1
1	19	3	2	1	0	1	9	3	3	1	4	3	1	2	4	1	1	3	4	1	4	2	3	4	4	4	2	2	1	1	3	3	1	1	1	1	1	3	1	1	1	1	1	1	1	1	1	1	1
1	18	3	2	0	0	0	6	2	2	3	3	3	1	4	2	2	3	1	1	1	1	2	2	3	3	3	1	4	2	2	3	2	3	1	1	1	1	1	1	1	1	2	2	1	1	1	1	1	1
2	18	3	2	0	0	0	15	5	5	4	4	3	1	2	1	2	3	1	1	3	2	2	2	4	4	4	2	4	1	1	2	4	4	1	2	1	1	2	1	1	1	2	2	3	3	1	1	1	1
1	99	3	2	1	1	3	6	2	2	2	3	2	3	3	1	1	1	1	1	1	1	1	2	3	3	3	1	1	4	1	1	4	2	1	1	1	2	2	1	1	2	3	3	3	3	1	1	1	1
2	18	3	2	0	0	0	9	3	3	3	4	3	1	4	2	3	3	2	2	2	3	4	3	2	4	4	1	3	2	2	2	2	2	1	2	1	1	1	1	1	1	1	1	1	1	99	99	99	99
99	99	3	2	99	99	99	99	99	99	99	99	99	99	99	99	99	99	99	99	99	99	99	99	99	99	99	99	99	99	99	99	99	99	99	99	99	99	99	99	99	99	99	99	99	99	99	99	99	99
1	18	3	2	1	0	1	8	2.66667	2.66667	4	2	4	3	2	2	3	2	1	3	2	3	1	1	2	1	2	3	2	2	3	1	3	2	1	1	1	1	1	1	1	1	1	1	1	1	1	1	1	1
1	18	3	2	1	0	2	8	2.66667	2.66667	2	3	4	1	2	2	3	3	3	2	3	4	3	3	2	3	3	2	2	3	2	3	4	4	3	2	4	1	1	1	2	2	3	1	1	1	2	1	1	2
1	18	3	2	1	0	1	11	3.66667	3.66667	3	3	4	1	3	2	2	3	1	2	1	1	3	2	4	3	4	1	3	1	1	1	4	3	1	1	1	1	2	1	2	2	1	2	1	1	2	1	1	2
1	18	3	2	1	0	1	11	3.66667	3.66667	1	1	3	1	3	1	1	1	1	1	1	1	1	1	3	1	1	3	1	2	1	3	4	3	3	4	3	4	3	4	2	5	2	2	5	2	1	1	1	1
1	18	3	2	0	0	1	7	2.33333	2.33333	3	4	4	2	3	4	2	3	3	4	1	4	2.51	3	3	3	3	3	1	1	2	1	1	1	2	1	1	1	1	1	2	1	1	1	2	2	2	1	1	1
1	18	3	2	1	0	1	12	4	4	3	2	3	2	3	3	3	2	1	4	1	1	1	3	2	3	3	2	3	2	3	2	3	2	3	2	3	2	3	3	3	2	3	3	2	3	1	1	1	1
2	18	3	2	0	0	0	12	4	4	4	3	2	2	1	2	3	2	1	2	3	4	3	1	2	3	2	3	4	2	2	1	2	3	1	1	1	1	2	1	2	4	4	3	1	3	5	1	1	5
1	19	3	2	1	1	3	17	5.66667	5.66667	4	3	3	1	4	3	1	2	3	4	1	1	4	4	4	4	4	1	3	4	2	3	4	4	2	1	1	1	2	1	1	2	1	1	1	1	2	1	1	1
2	18	3	2	1	0	1	3	1	1	2	2	3	2	3	2	2	3	2	3	3	3	3	3	3	3	3	3	4	3	3	4	3	4	1	1	1	1	1	1	2	1	3	1	1	1	1	1	1	1
2	18	3	2	1	0	2	11	3.66667	3.66667	4	4	3	4	3	3	4	3	3	4	4	4	3	3	4	3	4	3	4	3	4	4	4	3	1	1	1	1	1	1	1	1	1	1	1	1	1	1	1	1
2	18	3	2	1	1	2	12	4	4	4	3	4	4	3	4	1	3	1	2	1	2	4	3	4	4	3	3	2	3	1	2	4	2	2	1	1	1	1	1	2	1	2	2	1	1	1	1	1	1
2	18	3	2	1	1	3	11	3.66667	3.66667	3	3	3	3	3	3	3	3	3	3	3	3	3	3	3	3	3	3	3	3	3	3	3	3	2	1	1	1	3	1	2	2	1	1	1	2	1	1	1	1
2	18	3	2	0	0	1	8	2.66667	2.66667	4	4	4	1	4	1	1	3	1	1	1	1	4	4	4	4	4	4	4	1	1	1	4	4	1	1	1	1	1	1	1	1	1	1	1	1	1	1	1	1
2	20	3	2	1	0	2	9	3	3	4	3	4	2	4	1	1	4	2	3	1	1	3	3	4	4	4	2	4	1	1	1	4	4	1	1	1	1	2	1	1	1	1	1	1	1	1	1	1	1
2	19	3	2	0	1	2	13	4.33333	4.33333	4	3	3	1	3	1	2	3	1	3	1.68	1	2	2	3	3	3	1	4	1	1.75	2	3	3	1	1	1	1	1	1	1	1	1	1	1	1	2	1	1	2
2	20	3	2	99	99	99	99	99	99	2	4	4	1	1	2	1	4	1	1	1	1	4	1	4	4	4	1	4	1	1	2	3	4	99	99	99	99	99	99	99	99	99	99	99	99	99	99	99	99
2	18	3	2	1	0	2	3	1	1	4	4	4	4	4	4	4	4	4	4	4	4	4	4	4	4	4	4	4	4	4	4	4	4	1	1	1	1	1	1	1	1	1	1	1	1	1	1	1	1
2	18	3	2	1	1	3	12	4	4	4	3	4	1	4	3	1	4	1	1	1	2	4	2	4	4	1	1	4	1	1	2	4	4	1	1	1	1	1	1	2	2	2	1	1	1	99	99	99	99
2	18	3	2	1	0	1	6	2	2	2	2	4	2	2	4	4	4	2	2	2	4	3	2	4	4	4	2	2	2	2	4	3	2	1	1	1	1	1	1	1	1	1	1	1	1	1	1	1	1
2	19	3	2	1	1	3	12	4	4	3	3	3	1	2	3	1	3	2	4	2	4	3	1	4	3	3	2	2	1	1	4	4	3	1	1	1	1	1	1	1	2	4	1	1	1	1	1	1	1
1	19	3	2	1	1	2	99	4.5	4.5	2	3	4	4	3	3	2	2	1	2	3	2.25	4	4	3.37	3	3	3	3	4	2	2	2	1	1	1	1	1	1	1	1	1	1	1	1	1	3	4	4	4
99	99	3	2	99	99	99	99	99	99	99	99	99	99	99	99	99	99	99	99	99	99	99	99	99	99	99	99	99	99	99	99	99	99	99	99	99	99	99	99	99	99	99	99	99	99	99	99	99	99
2	19	3	2	1	1	3	11	3.66667	3.66667	3	2	3	1	2	2	2	3	1	2	1	3	2	2	3	3	3	2	4	1	1	2	3	3	1	1	1	2	1	1	1	1	1	1	1	1	1	1	1	1
2	18	3	2	0	0	0	3	1	1	4	4	3	4	4	4	3	3	4	3	4	3	4	3	4	3	4	3	4	4	4	3	4	4	1	1	1	1	1	1	1	1	1	1	1	1	1	1	1	1
2	18	3	2	1	1	3	14	4.66667	4.66667	1	3	2	1	4	4	1	4	1	3	1	3	4	2	4	4	4	1	2	1	1	4	3	3	1	1	3	1	3	1	2	1	5	1	1	1	99	99	99	99
2	17	3	2	99	0	99	11	3.66667	3.66667	4	3	4	1	4	1	1	4	1	2	1	3	3	3	4	4	4	1	2	4	1	3	4	3	2	1	1	1	3	2	3	3	3	1	3	2	1	1	1	1
2	19	3	2	1	0	2	11	3.66667	3.66667	2	2	3	1	3	3	2	3	2	2	1	1	2	1	3	3	3	1	4	1	1	2	3	3	1	1	1	1	3	1	2	3	1	3	4	1	1	2	3	3
2	18	3	2	1	1	3	12	4	4	2	2	3	2	3	3	2	3	2	2	1	1	2	1	3	3	3	3	2.73	2	1	2	3	3	1	1	1	1	3	1	3	3	3	3	2	2	2	1	1	2
2	18	3	2	0	0	0	3	1	1	4	3	3	3	4	1	2	1	1	3	2	2	4	3	4	3	3	3	4	3	2	1	4	2	1	1	1	1	1	1	1	1	1	1	1	1	1	1	1	1
1	18	3	2	1	0	1	11	3.66667	3.66667	3	3	4	3	3	3	1	3	2	2	3	3	3	4	4	4	3	3	4	3	2	4	4	4	1	2	1	1	1	1	1	3	3	3	3	4	1	1	1	1
2	17	3	2	0	0	0	7	2.33333	2.33333	1	2	3	1	3	4	1	3	1	3	1	2	4	2	3	4	4	1	2	1	2	4	2	2	1	1	1	1	1	1	1	1	1	1	1	1	1	1	1	1
2	18	3	2	0	0	0	12	4	4	3	3	2	3	4	4	3	3	3	3	4	4	3	4	3	4	3	4	3	3	4	3	3	4	3	3	2	2	2	2	2	2	2	2	2	2	1	1	1	1
2	18	3	2	0	0	0	3	1	1	3	2	4	1	4	1	1	4	1	1	1	1	2	3	4	2	4	1	4	2	2	3	4	4	1	1	1	1	1	1	1	1	1	1	1	1	2	1	1	2
1	19	3	2	1	0	2	13	4.33333	4.33333	2	2	3	2	3	2	2	2	2	3	2	3	3	2	4	3	3	2	3	2	2	3	3	2	1	1	1	1	2	1	1	3	1	1	2	1	1	1	1	1
2	18	3	2	1	0	2	13	4.33333	4.33333	2	2	4	1	4	3	2	3	1	1	1	2	3	2	4	3.18	4	1	2	1	1	2	4	1	1	1	3	1	1	1	1	1	2	1	1	1	1	1	1	1
1	19	3	2	1	1	3	15	5	5	2	4	3	1	4	2	2	4	1	2	3	2	4	3	4	4	4	1	2	1	1	2	3	4	1	1	1	1	1	1	1	1	1	1	1	1	99	99	99	99
1	18	3	2	0	0	0	3	1	1	3	2	4	1	4	2	1	3	2	2	1	1	3	2	4	4	4	1	2	1	1	2	2	3	1	1	1	1	1	1	1	2	2	2	1	1	1	1	1	1
1	18	3	2	1	0	2	11	3.66667	3.66667	1	3	4	1	4	4	2	3	1	3	1	3	1	2	4	3	4	1	2	1	1	4	4	3	1	1	1	1	3	1	1	1	1	1	1	1	99	99	99	99
1	18	3	2	1	0	2	5	1.66667	1.66667	3	3	3	3	3	2	1	4	2	2	2	2	2	3	4	3	3	4	3	3	1	1	4	3	1	1	1	1	1	1	2	2	1	2	1	1	1	1	1	1
1	17	3	2	0	0	0	6	2	2	2	3	4	2	3	3	1	3	3	1	2	2	2	3	4	3	4	1	2	1	1	2	4	4	1	1	1	1	2	1	1	3	2	2	1	1	1	1	1	1
1	18	3	2	0	0	0	7	2.33333	2.33333	2	2	2	3	2	2	3	2	2	2	3	4	3	3	3	2	2	2	2	3	2	2	3	3	1	1	1	1	2	1	3	3	4	1	1	2	2	1	1	2
1	18	3	2	0	0	0	3	1	1	4	4	3	3	4	4	4	3	2	2	3	1	4	3	3	4	1	4	3	4	2	3	4	4	1	2	3	4	5	4	1	2	3	4	5	4	1	2	3	1
1	19	3	2	1	1	3	99	99	99	2	3	3	1	4	2.41	1	4	2	4	2	3	2	1	4	4	4	1	1	1	1	3	4	4	2	3	3	3	3	3	3	3	3	3	3	3	3	3	3	3
2	19	3	2	1	1	3	12	4	4	3	3	2	2	3	1	3	3	4	3	1	2	3	3	4	4	4	1	4	1	3	1	3	4	1	1	1	1	1	1	1	1	1	1	1	1	1	1	1	99
1	19	3	2	0	0	0	3	1	1	4	1	4	3	3	2	1	4	2	3	1	1	2	1	4	4	4	1	4	1.77	1	2	4	3	1	1	1	1	1	1	3	2	3	3	2	2	1	1	1	1
2	18	3	2	1	1	3	12	4	4	4	3	3	3	3	3	4	3	3	4	3	3	3	4	3	4	4	4	4	3	3	4	3	3	1	1	1	1	1	1	1	1	1	1	1	1	1	1	1	1
2	18	3	2	0	0	0	3	1	1	2	1	3	1	4	3	1	3	1	3	1	2	4	2	4	3	4	1	1	1	2	2	3	1	2	1	3	1	3	1	1	1	2	2	1	1	3	1	1	3
1	18	3	2	1	1	3	12	4	4	2	2	3	2	2	1	1	2	2	3	1	2	3	2	3	3	3	1	4	3	1	1	3	3	1	1	1	1	1	1	1	1	1	1	1	1	1	1	1	1
1	19	3	2	1	1	2	14	4.66667	4.66667	1	2	2	3	2	4	2	1	3	2	3	2	4	2	3	1	1	2	3	1	2	4	3	3	1	1	1	1	1	1	1	2	1	1	1	1	1	1	1	1
2	19	3	2	0	0	0	9	3	3	4	4	4	4	4	4	4	3	3	3	4	3	3	4	4	4	3	4	3	3	3	3	3	4	1	1	3	1	2	3	2	3	5	3	1	1	1	1	1	1
1	18	3	2	1	1	3	14	4.66667	4.66667	3	3	3	1	4	2	1	4	1	2	1	1	3	3	3	4	4	1	1	1	1	3	4	4	1	1	1	1	1	1	1	1	1	1	1	1	1	1	1	1
1	19	3	2	1	1	3	12	4	4	3	2	3	1	2	3	1	3	3	2	1	4	2	3	4	1	4	2	2	1	1	3	3	3	2	1	2	1	1	1	1	4	5	2	1	1	2	1	1	2
1	18	3	2	1	0	1	5	1.66667	1.66667	3	3	3	3	3	3	3	3	3	3	3	3	3	3	3	3	3	3	3	3	3	3	3	3	1	1	1	1	1	1	1	1	1	1	1	1	1	1	1	1
1	18	3	2	0	0	0	3	1	1	2	4	2	2	3	3	3	2	3	3	3	3	3	2	3	2	3	3	3	3	2	3	3	3	3	1	1	1	1	1	1	1	1	1	1	1	1	1	1	1
1	19	3	2	1	1	3	13	4.33333	4.33333	4	4	4	4	4	2	2	4	2	2	2	2	4	3	4	4	4	2	4	2	2	2	4	3	2	1	1	1	1	1	1	1	1	1	1	1	2	1	1	1
1	18	3	2	1	0	2	5	1.66667	1.66667	3	3	3	1	3	2	2	4	1	2	1	3	3	3	3	3	4	1	3	1	1	2	4	2	1	1	1	3	1	1	1	1	1	1	1	1	1	1	1	1
1	19	3	2	0	0	0	6	2	2	3	2	3	2	3	2	2	3	2	2	2	1	2	3	4	2	3	2	2	3	1	2	3	3	1	1	1	1	2	1	1	1	2	2	1	2	2	1	1	1
2	18	3	2	1	0	2	7	2.33333	2.33333	4	4	4	4	4	4	4	4	4	4	3	2	3	3	2	2	3	2	3	4	4	4	3	4	1	1	2	1	3	1	2	2	2	2	2	1	2	1	1	3
1	18	3	2	1	0	2	12	4	4	1	4	3	1	4	3	3	3	1	1	1	3	4	4	4	4	4	1	1	2	2	1	3	3	1	1	1	1	1	1	1	1	1	1	1	1	1	1	1	1
1	19	3	2	1	0	2	12	4	4	2	2	3	1	3	2	2	3	2	2	1	3	3	2	3	3	4	2	1	1	2	2	2	3	2	1	1	1	2	1	1	2	2	1	1	2	1	1	1	1
1	18	3	2	0	0	0	3	1	1	4	1	3	1	1	1	1	4	3	3	1	1	3	3	3	4	4	4	4	1	1	1	3	3	1	1	2	1	2	2	2	3	3	2	2	4	1	1	1	1
1	18	3	2	0	0	1	4	1.33333	1.33333	4	4	4	1	4	4	1	4	1	4	1	1	1	1	4	4	4	1	4	1	1	1	4	4	1	1	1	1	1	1	1	1	1	1	1	1	1	1	1	1
1	18	3	2	1	0	2	14	4.66667	4.66667	3	2	3	3	3	3	1	2	2	2	2	2	2	2	4	4	3	1	3	2	1	2	4	3	2	2	2	2	2	1	2	2	2	1	1	1	1	1	1	1
1	18	3	2	1	0	2	7	2.33333	2.33333	1	2	3	4	3	2	1	2	3	4	3	2	1	2	3	4	3	2	1	2	3	4	3	2	1	1	1	1	1	1	3	3	3	3	3	3	1	1	1	1
1	18	3	2	1	1	3	17	5.66667	5.66667	1	2	3	2	1	4	2	3	2	2	1	2	3	2	3	4	4	1	1	1	1	4	4	3	1	1	1	1	1	1	1	1	1	1	1	1	5	5	1	3
2	18	3	2	1	0	1	5	1.66667	1.66667	2	3	4	1	4	3	4	1	2	3	4	3	4	1	4	1	1	4	1	3	4	2	1	3	2	1	1	1	3	1.29	2	1	5	3	1	1	4	1	1	99
1	18	3	2	1	0	1	8	2.66667	2.66667	3	2	3	2	2	2	3	2	3	3	2	3	2	2	3	3	2	2	2	3	3	3	3	2	2	1	1	1	2	1	1	1	2	1	1	1	3	2	1	3
2	18	3	2	1	0	1	13	4.33333	4.33333	1	3	2	1	3	2.41	1	3	1	2	1	3	4	1	4	4	4	1	2	1	1	4	3	4	1	1	1	1	1	1	1	1	1	1	1	2	99	99	99	99
1	19	3	2	1	1	3	12	4	4	3	3	3	3	3.02	4	3	2	3	4	3	3	3	3	3	2	2	2	3	3	3	2	2	3	1	1	1	1	1	1	5	1	1	5	1	5	1	1	1	1
2	18	3	2	0	0	0	12	4	4	2	4	2	1	4	2	1	2	2	3	2	3	1	2	3	1	4	1	2	1	1	3	2	1	1	1	1	1	1	1	1	1	1	1	1	1	1	1	1	1
2	18	3	2	0	0	0	4	1.33333	1.33333	4	4	3	1	4	1	1	2	1	2	1	3	1	2	4	3	3	1	4	1	1	2	4	3	1	1	1	1	1	1	2	1	2	2	1	1	1	1	1	1
1	18	3	2	1	0	1	7	2.33333	2.33333	3	2	3	2	2	3	1	3	2	2	2	3	4	2	4	4	4	2	2	2	2	2	3	2	1	1	1	1	1	1	1	1	1	1	1	1	1	1	1	1
2	18	3	2	0	0	0	12	4	4	2	2	3	2	3	3	3	2	3	3	2	3	3	3	4	4	4	3	3	4	4	2	3	3	2	1	1	1	2	2	1	1	1	1	1	1	1	1	1	1
2	18	3	2	0	0	0	6	2	2	2	2	3	3	2	2	1.98	1	1	1	1	3	3	3	3	3	3	3	3	2	4	1	3	1	1	1	1	1	1	1	1	1	2	1	1	1	1	1	1	1
99	99	3	2	99	99	99	99	99	99	99	99	99	99	99	99	99	99	99	99	99	99	99	99	99	99	99	99	99	99	99	99	99	99	99	99	99	99	99	99	99	99	99	99	99	99	99	99	99	99
2	18	3	2	0	0	0	12	4	4	3	3	2	3	3	2	2	3	2	3	1	2	3	2	2	3	3	1	2	3	3	2	3	3	1	1	1	1	1	1	1	1	1	1	1	1	1	1	1	1
2	20	3	2	1	1	3	12	4	4	3	3	3	2	3	3	2	3	3	3	1	2	2	2	3	3	3	3	2	3	3	3	3	2	1	1	1	1	1	1	2	2	2	2	2	2	3	1	1	1
2	19	3	2	0	0	0	7	2.33333	2.33333	3	3	3	4	3	2	3	3	4	3	4	3	4	3	4	4	4	3	3	3	4	3	4	3	1	1	2	1	2	1	1	2	2	2	1	2	2	2	2	2
2	18	3	2	0	0	0	17	5.66667	5.66667	1	1	1	1	1	1	1	1	1	1	1	1	1	1	1	1	1	3	2.73	1	3	2.33	3	3	1	1	1	1	1	1	1	2	2	3	1	1	1	1	1	2
1	18	3	2	0	1	2	15	5	5	4	4	4	4	3	3	4	2	3	3	4	3	3	2	4	3	2	3	3	4	3	2	3	4	3	3	3	3	3	3	1	1	1	1	1	1	1	1	1	1
1	19	3	2	0	0	0	9	3	3	4	3	4	1	4	1	1	4	1	4	1	1	4	4	4	4	4	1	4	1	1	1	4	4	3	1	1	1	1	1	1	1	1	1	1	1	1	1	1	1
99	99	3	2	99	99	99	99	99	99	99	99	99	99	99	99	99	99	99	99	99	99	99	99	99	99	99	99	99	99	99	99	99	99	99	99	99	99	99	99	99	99	99	99	99	99	99	99	99	99
2	18	3	2	1	0	1	12	4	4	2	3	3	1	4	3	1	3	1	2	1	1	2	1	3	3	3	1	3	1	1	3	4	3	3	3	3	2	4	3	4	4	2	3	3	3	3	1	1	3
1	19	3	2	1	0	2	13	4.33333	4.33333	3	4	3	2	3	2	3	2	1.93	4	2	4	2	3	3	2	3	4	2	3	2	3	1	3	2	4	3	2	5	2	2	1	3	2	4	3	1	1	1	5
2	18	3	2	0	0	99	99	2.5	2.5	2	3	3	2	3	3	2	3	3	3	1	2	2	2	3	3	3	3	2	3	3	3	3	2	1	1	1	2	1	1	2	2	2	1	1	1	5	1	1	5
1	19	3	2	1	1	2	18	6	6	3	2	2	2	2	3	2	3	3	2	2	3	2	3	3	2	2	2	2	2	3	3	2	2	1	1	1	1	1	1	3	3	4	3	2	3	1	2	1	1
1	18	3	2	1	1	3	12	4	4	3	3	2	3	3	2	2	3	3	3	2	3	3	2	3	3	2	1	3	3	1	2	3	2	1	1	1	1	1	1	1	1	1	1	1	1	1	1	1	99
1	18	3	2	1	0	2	15	5	5	3	3	4	2	4	2	1	3	2	2	3	3	3	4	3	3	4	3	3	3	2	2	4	4	1	1	2	1	1	1	3	3	4	3	2	4	1	2	1	1
1	18	3	2	0	0	0	12	4	4	2	2	2	2	3	2	2	3	2	2	1	2	2	3	4	4	4	2	2	1	1	3	4	4	2	1	1	1	1	1	3	3	2	1	1	1	2	2	1	2
1	18	3	2	0	0	0	12	4	4	3	3	3	2	3	3	3	3	3	3	3	3	3	3	3	2	2	3	3	3	4	4	3	4	2	1	1	1	1	1	1	3	3	3	1	1	2	1	1	2
2	18	3	2	1	1	3	12	4	4	2	2	3	2	4	3	1	3	3	3	2	3	3	2	3	3	3	3	2	2	3	2	3	2	1	1	1	1	2	1	3	3	3	3	3	3	1	1	1	1
1	18	3	2	0	1	2	21	7	7	1	1	1	1	2	2	3	3	3	4	4	4	4	3	3	3	2	2	2	2	2	2	2	3	3	3	3	3	2	2	3	3	3	3	3	3	1	1	1	1
1	18	3	2	99	0	99	99	4	4	3	3	3	1	3	1	3	3	1	4	1	4	1	2	4	2	4	1	1	1	1	2	3	4	1	1	1	1	1	1	1	1	1	1	1	1	1	1	1	1
2	18	3	2	1	1	3	17	5.66667	5.66667	4	4	4	1	4	2	1	4	1	1	1	1	1	3	4	4	4	2	3	1	1	2	4	3	1	1	1	1	1	1	1	1	1	1	1	1	1	1	1	1
1	18	3	2	1	1	3	12	4	4	1	2	1	2	2	3	2	3	1	2	3	1	2	3	2	1	1	1.9	4	4	1	4	2	2	2	1	1	1	1	1	1	1	1	1	1	1	1	1	1	1
2	18	3	2	1	1	3	18	6	6	4	3	2	2	3	1	1	2	2	3	2	4	2	2	2	4	3	2	4	2	2	2	3	2	1	1	1	1	1	1	1	1	1	1	1	1	99	99	99	99
2	18	3	2	0	0	0	15	5	5	1	1	4	2	2	4	2	2	2	4	1	4	3	1	4	3	2	2	1	1	2	4	4	1	1	1	1	1	1	1	5	5	5	5	5	5	1	1	1	1
1	18	3	2	1	0	1	12	4	4	3	3	3	3	3	4	2	3	3	3	2	2	2	2	3	4	3	2	2	3	3	3	3	3	2	2	2	1	1	1	2	2	2	2	1	1	1	1	1	1
2	19	3	2	0	0	0	4	1.33333	1.33333	4	3	4	1	3	1	1	4	1	1	1	3	1	3	4	3	3	2	4	1	1	1	4	3	1	1	1	1	1	1	1	1	1	1	1	1	1	1	1	1
2	20	3	2	1	0	2	13	4.33333	4.33333	2	2	4	1	1	2	1	2	1	2	1	2	3	3	4	4	4	1	3	1	1	3	4	1	1	1	1	1	1	1	2	2	2	1	1	1	1	1	1	1
2	18	3	2	1	1	3	15	5	5	3	3	3	3	4	3	1	1	1	2	1	1	2	3	3	3	1	1	4	3	1	2	3	3	1	1	1	1	2	1	1	1	1	1	1	1	1	1	1	1
2	19	3	2	1	1	3	14	4.66667	4.66667	1	4	4	1	4	1	2	4	2	4	1	2	4	2	4	4	4	2	4	1	1	4	4	4	1	1	1	1	1	1	2	2	1	1	1	1	99	99	99	99
2	99	3	2	0	0	0	3	1	1	3	2	3	2	4	1	1	3	3	3	1	1	2	1	4	4	4	3	4	1	1	1	4	1	1	1	1	1	1	1	1	1	1	1	1	1	1	1	1	1
1	19	3	2	1	0	1	13	4.33333	4.33333	2	3	3	3	2	3	3	2	3	2	3	3	4	4	4	4	3	2	3	2	3	2	3	4	3	2	2	2	3	1	2	4	4	4	4	4	1	1	1	1
2	18	3	2	1	0	2	9	3	3	4	4	3	1	4	2	3	3	4	4	1	3	4	4	4	4	4	1	4	1	1	2	2	4	3	1	1	1	5	1	1	1	1	1	1	1	1	1	1	5
1	18	3	2	1	1	2	12	4	4	2	3	3	3	1	2	4	4	1	2	3	1	2	3	2	3	2	2	3	1	2	1	2	3	1	1	1	1	1	1	2	2	2	2	3	4	1	2	2	2
1	20	3	2	0	0	0	5	1.66667	1.66667	3	1	3	2	3	2	1	4	3	3	1	1	3	3	4	4	3	3	4	1	2	1	3	4	1	1	1	1	2	1	1	1	3	2	1	1	2	1	1	1
1	19	3	2	1	1	3	18	6	6	2	4	4	1	2	3	2	2	1	4	1	2	2	3	4	4	3	3	3	2	2	2	3	4	2	1	2	3	2	1	3	2	3	3	2	4	4	2	1	4
99	99	3	2	99	99	99	99	99	99	99	99	99	99	99	99	99	99	99	99	99	99	99	99	99	99	99	99	99	99	99	99	99	99	99	99	99	99	99	99	99	99	99	99	99	99	99	99	99	99
2	19	3	2	0	0	0	9	3	3	2	1	2	3	3	2	1	2	1	2	4	3	1	3	2	3	4	2	3	1	4	3	2	1	5	4	3	5	2	1	4	4	3	5	1	3	2	2	4	3
2	19	3	2	1	1	3	12	4	4	3	2	3	1	4	3	2	3	1	2	1	1	3	3	3	3	3	1	3	1	1	1	3	3	1	1	1	1	2	1	3	3	1	1	2	5	2	1	1	2
2	19	3	2	0	0	0	3	1	1	2	2	3	2	4	1	1	4	1	1	1	2	3	2	3	4	4	1	4	1	1	1	4	4	1	1	1	1	1	1	1	1	1	1	1	1	2	1	1	2
2	18	3	2	1	0	1	11	3.66667	3.66667	3	2	3	1	4	3	2	3	1	2	1	1	3	3	3	3	3	1	3	1	1	1	3	3	1	1	1	1	1	1	3	3	1	1	2	5	2	1	1	2
2	20	3	2	0	0	0	3	1	1	3	2	3	1	4	3	2	3	1	2	1	1	3	3	3	3	3	1	3	1	1	1	3	3	4	1	1	1	1	1	1	1	1	1	1	1	1	1	1	1
99	99	3	2	99	99	99	99	99	99	99	99	99	99	99	99	99	99	99	99	99	99	99	99	99	99	99	99	99	99	99	99	99	99	99	99	99	99	99	99	99	99	99	99	99	99	99	99	99	99
1	20	3	2	1	1	3	12	4	4	3	3	3	3	3	3	4	4	4	4	3	3	3	4	4	3	3	3	3	3	4	3	4	2	5	4	4	4	4	3	5	4	4	3	4	4	1	1	1	1
1	18	3	2	1	0	2	15	5	5	3	1	3	1	4	1	1	4	2	2	1	2	3	3	4	4	4	1	4	1	1	2	4	4	3	5	1	4	1	5	5	5	5	5	2	3	2	1	1	2
1	20	3	2	0	0	0	9	3	3	2	3	3	2	3	3	2	3	3	2	2	3	4	2	3	4	3	3	2	2	2	3	2	2	1	1	1	1	1	1	1	2	2	1	1	1	1	1	1	1
1	19	3	2	1	1	3	12	4	4	4	4	3	3	4	3	4	3	3	3	3	2	2	2	2	2	3	3	3	3	3	3	4	4	2	3	3	3	3	3	3	4	3	4	4	4	4	4	4	4
2	18	3	2	1	0	2	8	2.66667	2.66667	4	3	3	3	3	3	4	4	3	3	4	3	4	3	4	3	4	3	3	3	4	4	4	3	4	1	1	2	3	1	4	4	4	4	4	3	1	1	1	1
2	19	3	2	1	0	2	13	4.33333	4.33333	4	1	4	1	1	1	1	4	1	1	1	1	4	4	4	4	4	4	4	1	1	1	4	4	4	3	4	3	4	2	1	2	3	3	1	1	1	1	1	1
2	19	3	2	1	0	2	13	4.33333	4.33333	4	3	4	1	4	3	1	4	1	1	1	1	4	1	4	4	4	1.9	4	1	4	1	4	3	2	1	3	1	2	2	2	1	1	1	2	2	1	1	1	1
99	99	3	2	99	99	99	99	99	99	99	99	99	99	99	99	99	99	99	99	99	99	99	99	99	99	99	99	99	99	99	99	99	99	99	99	99	99	99	99	99	99	99	99	99	99	99	99	99	99
1	19	3	2	0	0	0	3	1	1	3	3	4	3	2	3	2	2	3	2	2	3	3	4	2	3	4	1	2	3	4	3	2	1	2	1	1	1	1	1	1	1	1	1	1	1	1	1	1	1
1	18	3	2	0	0	0	5	1.66667	1.66667	4	4	4	2	4	3	2	4	2	2	2	1	2	2	4	4	4	2	1	1	1	1	4	4	1	1	1	1	1	1	1	1	1	1	1	1	1	1	1	1
1	19	3	2	1	1	3	12	4	4	3	3	2	1	4	2	1	3	2	2	2	1	1	2	3	2	2	1	3	2	2	2	3	3	1	2	3	1	2	1	2	4	4	1	3	5	3	2	1	2
99	99	3	2	99	99	99	99	99	99	99	99	99	99	99	99	99	99	99	99	99	99	99	99	99	99	99	99	99	99	99	99	99	99	99	99	99	99	99	99	99	99	99	99	99	99	99	99	99	99
99	99	3	2	99	99	99	99	99	99	99	99	99	99	99	99	99	99	99	99	99	99	99	99	99	99	99	99	99	99	99	99	99	99	99	99	99	99	99	99	99	99	99	99	99	99	99	99	99	99
1	20	3	2	1	0	2	3	1	1	3	2	4	1	4	3	2	3	1	3	2	1	2	3	4	4	3	2	4	1	2	3	1	3	1	1	3	1	4	1	2	3	3	1	2	2	1	1	1	1
99	99	3	2	99	99	99	99	99	99	99	99	99	99	99	99	99	99	99	99	99	99	99	99	99	99	99	99	99	99	99	99	99	99	99	99	99	99	99	99	99	99	99	99	99	99	99	99	99	99
1	19	3	2	1	0	1	9	3	3	3	3	3	1	4	3	1	4	1	2	1	2	2	4	4	3	3	2	3	1	1	2	3	4	1	1	1	1	1	1	1	1	1	1	1	1	4	4	1	4
1	18	3	2	1	0	1	99	99	99	2	3	3	2	2	4	2	2	4	4	1	4	2	3	4	4	2	2	2	2	2	4	4	2	1	2	1	1	1	2	3	3	3	2	3	2	1	1	2	1
1	19	3	2	1	0	2	9	3	3	3	3	3	1	4	3	3	2	1	2	2	3	3	2	4	3	4	2	3	2	1	2	3	3	1	1	1	1	1	1	3	5	3	4	2	1	1	1	1	1
1	19	3	2	1	0	2	12	4	4	3	2	4	2	3	1	1	3	1	1	1	4	3	2	4	3	4	1	3	1	1	2	4	3	1	1	1	1	2	1	2	2	2	3	2	2	1	1	1	1
2	19	3	2	1	0	2	11	3.66667	3.66667	2	3	3	1	2	2	3	4	2	2	1	3	2	1	4	3	4	2	3	1	1	2	3	3	1	1	1	1	3	1	3	1	2	3	1	2	1	1	1	99
1	21	3	2	99	99	99	99	99	99	2	2	2	2	3	2	2	3	2	2	1	2	2	3	4	4	4	2	2	1	1	3	4	4	1	1	1	1	2	1	1	1	1	1	1	1	1	1	1	1
2	18	3	2	1	1	3	12	4	4	4	4	4	1	4	1	1	4	1	1	1	1	4	4	4	4	4	1	4	1	4	1	4	4	1	1	1	1	1	1	1	1	1	1	1	1	1	1	1	1
2	20	3	2	1	0	2	11	3.66667	3.66667	4	3	2	1	1	1	2	4	2	1	4	2	3	2	4	4	4	1	4	4	1	1	3	1	2	1	1	1	3	1	1	1	1	1	2	2	1	1	1	1
1	20	3	2	1	0	2	14	4.66667	4.66667	3	3	1	1	2	4	1	3	1	4	1	4	1	1	3	4	4	1	2	4	4	4	4	2	1	1	2	1	3	1	1	1	2	2	2	2	1	1	1	99
1	20	3	2	1	1	3	14	4.66667	4.66667	1	3	4	1	4	4	1	4	1	4	1	3	4	1	4	4	4	1	1	1	1	4	4	4	2	1	1	2	1	1	2	3	3	3	1	3	1	1	1	1
2	19	3	2	1	0	2	11	3.66667	3.66667	2	4	3	1	3	4	1	2	1	3	1	4	2	1	4	4	4	2	4	1	2	4	4	2	1	1	1	1	1	1	1	1	1	1	2	2	1	1	1	1
2	99	3	2	1	0	2	12	4	4	2	3	1	1	1	4	2	1	1	1	1	3	1	1	4	2	4	2	2	4	2	4	1	3	1	1	1	1	1	1	1	1	1	1	1	1	1	1	1	1
2	20	3	2	1	0	1	10	3.33333	3.33333	2	2	2	1	4	4	4	4	3	4	1	1	1	1	2	4	3	1	3	2	1	4	3	2	1	1	1	1	1	1	1	1	1	1	1	1	1	1	1	1
99	99	3	2	0	0	0	9	3	3	2	3	4	4	3	3	2	2	1	2	3	4	4	3	3	3	3	3	4	2	2	2	2	1	1	1	1	1	2	1	2	5	4	1	1	1	1	1	1	1
1	20	3	2	1	1	3	16	5.33333	5.33333	3	2	2	4	3	2	3	2	4	3	2	3	4	3	3	4	3	3	2	3	4	3	2	1	3	2	3	2	1	1	1	2	2	3	2	3	1	1	1	1
2	18	3	2	1	0	2	6	2	2	1	2	3	2	2	4	2	4	2	1	2	4	4	2	1	1	1	4	4	3	2	4	3	3	1	3	1	1	3	5	1	2	4	3	5	3	3	1	4	1
2	15	2	1	0	0	0	3	1	1	2	3	4	4	3	2	4	3	1	2	3	4	1	1	3	1	3	2	3	1	1	2	3	3	1	1	1	1	3	1	3	2	3	1	1	1	1	1	1	1
2	14	2	1	1	0	1	12	4	4	3	4	2	1	3	2	1	4	3	3	2	2	1	2	3	3	3	1	3	1	1	1	3	1	1	1	1	1	3	1	2	2	1	1	2	2	2	1	1	2
2	16	2	1	0	0	0	4	1.33333	1.33333	3	2	3	1	4	2	2	3	2	2	1	2	3	2	4	3	3	1	3	1	1	3	1	3	1	1	2	1	1	1	1	2	2	1	1	1	1	1	1	1
2	16	2	1	0	0	0	3	1	1	4	2	3	1	3	1	1	3	2	1	1	1	3	3	4	4	4	1	4	1	1	1	4	2	1	1	1	1	2	1	1	3	4	2	1.52	2	1	1	1	1
2	16	2	1	0	0	0	3	1	1	3	2	3	1	1	3	3	3	1	2	1	3	1	1	4	3	2	1	3	1	1	3	3	2	1	1	1	1	1	1	1	2	1	1	1	1	2	1	1	1
2	17	2	1	1	0	1	10	3.33333	3.33333	2	2	4	3	2	2	1	2	3	4	1	1	1	2	4	1	3	3	2	1	2	4	4	1	1	1	1	1	3	2	1	1	3	2	1	4	5	1	1	5
2	15	2	1	1	0	2	14	4.66667	4.66667	3	3	3	2	3	2	2	3	1	2	1	3	2	3	4	2	4	1	4	1	1	2	3	4	1	1	2	1.26	1	2	1	1	1	1	1	1	5	1	1	3
2	15	2	1	1	0	2	12	4	4	2	1	3	1	4	4	1	3	1	4	1	2	1	1	3	2	3	1	1	1	1	4	2	2	1	1	1	1	2	1	2	5	5	1	2	3	1	1	1	1
2	15	2	1	1	0	2	14	4.66667	4.66667	1	2	4	1	4	3	1	2	1	3	1	3	2	3	4	3	3	1	4	1	1	3	4	2	1	1	1	1	1	1	1	1	1	1	1	1	2	1	1	2
2	15	2	1	1	0	2	14	4.66667	4.66667	3	3	3	1	4	2	2	3	1	2	1	1	3	2	4	3	4	1	3	1	1	2	4	3	1	1	1	1	1	1	1	1	2	1	1	1	2	1	1	2
2	15	2	1	1	0	2	9	3	3	3	2	4	1	4	3	2	3	1	2	1	1	1	3	4	3	4	1	3	1	1	1	4	3	1	1	3	1	2	1	1	1	2	1	1	1	1	1	1	1
2	15	2	1	1	0	1	9	3	3	3	4	3	4	2	4	4	3	3	4	1	4	4	4	4	2	2	3	1	1	2	4	4	3	1	1	1	1	2	1	1	1	1	1	1	1	5	1	1	5
2	15	2	1	1	0	2	10	3.33333	3.33333	3	1	4	1	4	3	1	4	1	1	1	1	4	1	4	3	3	1	4	1	1	3	4	2	3	1	1	1	3	1	1	1	1	1	1	1	1	1	1	1
2	15	2	1	0	0	1	9	3	3	1	2	3	1	3	2	1	1	2	2	1	3	3	3	3	4	4	1	3	1	1	2	2	4	1	1	1	1	3	1	2	5	4	2	5	1	1	1	1	1
2	15	3	1	0	0	0	15	5	5	1	4	1	1	4	4	4	2	4	4	3	4	4	4	4	4	4	1	2.73	1	3	3	1	2	1	1	1	2	2	1	2	2	2	2	2	2	5	1	5	5
2	15	2	1	1	1	3	12	4	4	2	3	3	1	2	4	1	1	1	2	2	3	2	1	3	2	4	1	2	1	1	1	4	3	2	1	1	1	1	1	2	1	2	1	1	1	3	1	1	1
2	15	2	1	1	0	2	9	3	3	2	3	2	2	4	4	2	4	2	2	2	4	2	3	3	3	2	1	1	1	1	4	3	4	1	1	1	1	1	1	1	1	1	3	1	1	1	1	1	5
2	15	2	1	1	0	2	10	3.33333	3.33333	3	4	4	1	4	4	2	3	4	4	1	4	4	1	4	4	2	3	3	1	2	4	3	3	1	1	2	1	3	1	1	3	3	3	1	1	1	1	1	1
2	15	2	1	1	0	2	11	3.66667	3.66667	2	4	4	1	4	2	2	3	1	1	1	4	3	3	4	4	4	1	2	1	1	3	4	3	2	1	4	1	1	1	1	3	4	4	1	3	2	1	1	2
2	15	2	1	1	1	3	12	4	4	3	2	4	1	3	1	1	4	1	1	1	1	3	3	4	3	4	2	4	1	1	1	4	3	1	1	1	1	1	1	2	1	1	1	1	1	1	1	1	1
2	15	2	1	1	0	2	10	3.33333	3.33333	1	2	3	3	3	4	1	2	3	3	1	4	1	1	4	1	2	3	1	1	3	4	4	3	5	3	4	3	2	1	1	1	3	3	1	3	99	99	99	99
2	99	2	1	1	0	2	9	3	3	3	3	3	1	4	1	1	4	1	1	1	1	3	3	4	4	4	1	4	1	1	1	4	4	1	1	1	1	1	1	1	1	2	1	1	1	1	1	1	1
2	15	2	1	99	99	99	6	2	2	1	3	4	1	3	4	1	4	1	1	1	2	1	2	4	4	4	2	3	1	1	4	4	3	1	1	1	1	2	1	1	1	2	1	1	1	1	1	1	1
2	15	2	1	0	0	0	3	1	1	2	3	3	1	3	2	1	1	1	2	1	2	4	1	3	4	4	1	2	1	1	3	3	3	1	1	2	1	3	4	1	1	2	4	1	1	1	1	1	1
2	14	2	1	1	0	1	8	2.66667	2.66667	1	2	3	1	3	2	1	4	1.93	4	4	1	2	3	4	4	4	1	4	1	1	2	4	3	1	1	1	1	4	1	1	2	2	1	1	2	1	1	1	1
2	99	2	1	1	0	2	12	4	4	2	3	3	1	3	2	1	3	2	2	1	1	2	2	3	3	3	2	3	1	1	2	3	3	1	1	3	1	2	1	1	1	3	1	1	1	2	1	1	5
2	15	2	1	1	0	1	6	2	2	3	2	3	1	3	1	1	3	1	2	1	2	3	2	4	3	4	1	3	1	1	3	3	3	1	1	1	1	1	1	1	1	2	1	1	2	1	1	1	1
2	15	2	1	0	0	0	3	1	1	2	2	3	1	2	4	1	2	1	1	1	3	2	1	4	3	3	2	2	1	1	2	4	3	1	1	1	1	1	1	1	2	2	1	1	1	1	1	1	1
2	15	2	1	0	0	0	3	1	1	1	1	2	1	3	4	1	3	2	4	1	4	4	1	1	3	3	3	1	2	2	4	1	2	1	1	2	1	3	1	1	2	3	1	1	1	1	1	1	1
2	99	2	1	0	0	0	6	2	2	1	2	2	1	4	4	3	4	1	1	2	3	4	1	2	4	4	1	1	2	1	3	2	2	1	1	1	1	2	4	1	1	1	1	1	1	5	5	1	5
2	15	2	1	0	0	1	6	2	2	3	3	3	1	4	3	2	3	1	3	1	1	3	3	3	3	3	2	4	1	1	3	3	3	1	1	1	1	1	1	1	1	1	1	1	1	1	1	1	1
2	15	2	1	99	99	99	12	4	4	2	1	4	2	4	2	1	2	1	3	1	3	4	2	4	4	4	2	3	1	3	1	3	1	1	1	1	1	1	1	2	2	2	2	2	2	2	1	1	1
2	15	2	1	1	0	2	9	3	3	4	2	3	1	3	1	2	4	1	2	1	1	2	2	3	3	3	1	4	1	1	1	4	3	1	1	1	1	1	1	1	1	1	1	1	1	1	1	1	1
2	15	2	1	1	0	2	13	4.33333	4.33333	2	2	2	2	2	2	3	2	3	3	2	4	1	2	3	2	3	3	2	2	2	4	3	3	1	1	1	1	2	1	1	1	1	1	1	1	1	1	1	1
2	15	2	1	1	0	2	9	3	3	3	2	4	1	4	2	1	3	1	2	1	3	2	2	4	4	4	1	2	1	3	2	4	3	1	1	1	1	1	1	1	1	1	1	1	1	1	1	1	5
2	15	2	1	1	0	2	14	4.66667	4.66667	2	3	3	1	3	3	1	4	1	3	1	2	2	1	4	2	4	1	2	1	1	2	4	3	1	1	1	1	1	1	1	1	1	1	1	1	1	1	1	1
2	16	2	1	1	0	1	8	2.66667	2.66667	3	2	3	4	1	4	4	3	3	1	1	3	1	1	4	1	2	2	1	3	3	2	3	3	1	1	1	1	3	1	1	1	1	1	1	1	1	1	1	3
1	14	2	1	1	1	3	9	3	3	3	2	4	1	3	1	2	2	2	3	3	1	4	2.38	2	3	3	2	3	1	2	1	4	3	1	1	1	1	2	1	1	1	3	1	1	1	1	1	1	1
2	15	2	1	1	0	1	8	2.66667	2.66667	3	2	4	1	4	2	1	1	1	2	1	1	3	3	4	4	4	1	4	1	1	2	4	3	1	1	1	1	2	1	2	1	1	1	1	1	2	1	1	1
1	14	2	1	1	1	3	15	5	5	3	2	4	1	4	1	1	3	1	2	1	1	4	4	4	4	4	1	4	1	1	1	4	3	1	2	2	1	1	1	1	3	3	1	1	2	2	2	1	1
2	15	2	1	1	0	2	16	5.33333	5.33333	4	2	3	1	4	1	2	3	3	3	1	4	4	3	4	4	4	1	4	1	1	1	3	2	1	1	2	1	2	1	1	1	1	1	1	1	99	99	99	99
2	15	2	1	1	0	99	99	6	6	1	3	3	3	2	2	4	2	3	3	1	3	4	2	3	2	3	4	3	1	2	2	2	2	1	1	1	1	1	1	1	1	2	1	1	2	3	1	1	2
1	15	2	1	0	0	0	9	3	3	2	3	3	1	2	1	1	3	1	3	1	2	1	3	4	4	4	1	2	2	1	1	4	3	1	1	2	1	1	1	1	1	3	1	1	1	1	1	1	1
2	15	2	1	1	1	3	12	4	4	3	1	3	1	3	2	2	3	2	2	1	2	2	3	4	3	3	2	3	1	1	2	3	3	1	1	1	1	2	1	1	1	1	1	1	1	1	1	1	1
1	15	2	1	1	0	99	99	5	5	3	4	3	2	2	2	1.98	2	2	2	1	3	3	3	3	3	3	1	2	1	2	3	4	3	1	1	1	1	2	1	1	1	1	1	1	1	2	1	1	1
2	15	2	1	1	1	3	12	4	4	3	2	4	1	4	1	2	3	1	2	1	3	2	2	4	3	3	1	3	1	1	3	3	3	2	2	2	1	1	1	1	1	2	2	1	1	1	1	1	1
2	15	2	1	1	0	1	8	2.66667	2.66667	3	3	4	1	4	2	1	3	2	2	1	1	3	2	4	4	4	1	4	1	1	1	4	3	1	1	1	1	2	1	1	1	1	1	1	1	1	1	1	1
2	16	2	1	0	0	0	10	3.33333	3.33333	1	3	4	1	4	3	1	3	1	1	1	3	1	3	4	2	3	1	3	1	1	3	4	4	1	1	1	1	2	1	3	1	1	1	1	1	1	1	1	3
2	15	2	1	1	1	3	11	3.66667	3.66667	2	3	4	2	3	4	4	4	4	2	2	2	3	2.38	1	4	3	2	1	3	4	2.33	1	3	2	3	2	4	2	4	2	3	4	2	4	3	2	3	4	2
2	15	2	1	0	0	0	12	4	4	1	4	1	4	1	4	1	1	1	1	1	4	1	1	2	1	1	1	2	2	1	1	1	1	2	1	1	1	1	1	2	4	4	4	1	2	2	1	1	1
2	15	2	1	1	0	2	15	5	5	4	4	4	4	4	4	4	4	4	4	4	4	4	4	4	4	4	4	4	4	4	4	4	4	1	1	1	1	1	1	2	2	2	2	2	1	1	1	1	1
2	15	2	1	1	0	2	99	4	4	2	3	3	4	2	4	2	4	1	4	1	3	2	3	4	4	4	3	1	1	1	4	4	2	1	1	1	1	3	1	1	1	1	1	1	1	2	1	1	2
2	15	2	1	0	0	0	12	4	4	1	2	3	2	3	4	3	3	3	3	3	4	3	1	3	3	3	3	2	3	3	4	2	2	1	1	3	1	3	1	3	3	3	3	4	1	99	99	99	99
1	16	2	1	0	0	0	12	4	4	2	2	3	1	4	3	2	3	1	3	1	2	2	2	4	2	4	2	2	2	2	3	3	2	1	5	3	1	1	1	3	5	5	4	1	1	4	3	2	2
2	15	2	1	1	0	1	14	4.66667	4.66667	3	3	4	4	4	3	3	2	3	3	1	4	1	2	4	1	3	1	1	1	1	2	4	3	1	1	4	1	1	1	2	3	5	4	3	4	5	4	1	1
2	15	2	1	0	0	0	3	1	1	3	2	3	2	4	3	4	4	3	2	2	3	1	1	4	4	2	2	4	1	4	2	1	3	1	1	1	1	2	1	2	1	3	4	2	2	2	2	1	2
1	16	2	1	1	1	3	18	6	6	3	3	3	3	3	3	3	3	3	3	3	3	3	3	3	3	3	3	3	3	3	3	3	3	1	1	1	1	5	1	99	99	99	99	99	99	1	1	1	1
2	15	2	1	0	0	0	4	1.33333	1.33333	1	2	2	2	4	4	2	3	2	3	2	3	2	3	3	3	3	1	3	2	2	3	2	3	1	1	2	1	2	1	1	1	1	3	1	1	1	1	1	2
1	15	2	1	1	1	3	12	4	4	3	3	3	3	3	3	3	3	3	3	3	3	3	3	3	3	3	3	3	3	3	3	3	4	4	1	1	2	1	1	1	1	1	1	1	1	1	1	1	1
2	15	3	1	1	1	3	12	4	4	1	3	1	1	3	3	3	3	2	1	1	1	1	2	4	3	4	3	4	3	1	3	2	4	1	1	1	1	1	1	1	2	1	1	1	1	1	1	1	1
2	15	2	1	0	0	0	12	4	4	1	2	4	1	3	4	1	3	2	2	1	2	2	1	3	4	4	1	2	1	1	4	3	2	2	1	1	1	1	1	1	1	1	1	1	1	1	1	1	1
2	15	2	1	1	1	3	99	99	99	3	4	4	2	4	1	1	4	1	1	1	1	3	2	4	3	4	1	4	1	2	3	4	3	1	1	4	1	1	1	1	1	1	3	3	1	1	1	2	2
1	99	2	1	1	0	2	5	1.66667	1.66667	4	4	4	1	4	3	1	4	1	3	1	3	3	1	4	4	4	1	1	1	1	3	4	4	1	1	1	1	1	1	1	1	1	1	1	1	1	1	1	1
2	15	2	1	1	0	1	8	2.66667	2.66667	3	1	3	1	4	2	1	4	2	2	1	1	3	2	4	4	4	1	3	1	1	2	4	4	1	1	1	1	1	1	3	1	2	1	1	1	1	1	1	1
1	15	2	1	1	0	2	14	4.66667	4.66667	3	4	4	1	4	2	1	4	2	1	1	2	4	4	4	4	4	2	3	1	1	2	4	4	1	1	2	2	1	1	3	1	2	1	1	2	2	1	1	2
1	99	2	1	1	0	2	6	2	2	3	2	2	2	3	2	2	2	2	2	2	2	2	3	4	3	3	2	3	2	3	3	3	3	1	3	4	2	1.7	1.29	2	3	4	4	3	3	2	2	1	1
2	15	2	1	1	1	3	18	6	6	2	3	4	1	3	4	2	4	1	1	1	4	3	2	4	2	4	1	1	1	1	4	4	4	1	1	1	1	1	1	1	1	1	1	1	1	1	1	1	1
1	15	2	1	1	0	2	14	4.66667	4.66667	3	3	3	1	3	2	2	3	1	2	1	1	2	3	3	4	3	1	3	1	1	1	3	3	1	1	1	1	2	1	1	5	5	3	1	2	5	3	1.19	2
1	15	2	1	0	0	0	9	3	3	2	2	3	1	3	2	1	4	2	2	1	1	3	1	4	4	4	1	1	1	1	1	4	3	2	2	2	1	1	1	2	1	1	1	1	1	2	1	1	1
1	99	2	1	1	1	3	21	7	7	1	2	1	4	1	4	4	1	4	4	3	4	4	1	2	1	2	4	1	3	4	4	1	1	1	2	5	1	3	1	3	4	5	5	1	4	1	1	1	1
1	15	2	1	0	0	0	6	2	2	2	3	3	2	3	1	2	3	1	2	2	3	1	2	2	1	3	3	3	3	2	4	1	3	1	1	1	1	1	1	1	1	1	2	1	1	1	1	1	1
2	15	2	1	0	1	1	9	3	3	2	3	4	1	2	1	1	3	1	3	1	4	2	3	3	4	2	1	1	1	1	2	3	2	1	2	3	4	1	3	3	2	4	5	2	3	1	2	3	4
2	15	2	1	1	0	1	11	3.66667	3.66667	4	3	2	1	4	2	3	4	1	2	1	1	1	2	2	1	3	1	4	1	1	3	2	2	1	1	1	1	2	2	1	3	3	1	1	1	1	1	1	2
1	15	2	1	1	1	3	12	4	4	2	3	3	2	3	3	3	4	2	2	2	1	3	2	3	4	4	2	2	2	2	3	3	3	1	1	1	1	1	1	1	4	3	1	1	1	4	1	1	3
1	15	2	1	0	0	0	3	1	1	3	3	3	2	4	2	2	3	2	2	2	2	2	3	4	4	3	2	2	1	1	2	4	3	2	3	4	2	2	2	1	1	3	2	1	1	1	1	1	1
1	15	2	1	0	0	0	6	2	2	2	1	3	1	3	1	3	3	1	1	1	3	3	3	3	3	3	1	3	1	1	4	4	3	1	1	1	1	1	1	1	1	1	1	1	1	1	1	1	1
2	16	2	1	1	0	2	13	4.33333	4.33333	1	1	1	1	4	4	3	4	1	4	1	4	1	1	2	4	4	1	1	3	1	4	3	4	3	1	4	1	5	1	2	1	3	1	3	3	5	1	1	3
2	16	2	1	0	0	0	4	1.33333	1.33333	4	3	3	1	4	3	1	3	4	3	4	1	4	2	4	4	4	1	3	1	1	2	4	4	1	1	1	1	1	1	1	1	2	2	1	1	1	1	1	1
1	16	2	1	0	0	0	3	1	1	3	4	3	1	1	3	2	4	3	3	1	2	1	2	4	3	4	1	3	3	1	3	4	2	1	1	1	1	3	1	1	2	1	3	1	1	1	1	1	1
1	16	2	1	0	0	0	12	4	4	4	2	1	1	1	2	2	4	3	3	4	4	4	3	4	3	4	2	3	2	3	4	3	4	1	1	1	1	1	1	3	5	5	5	4	5	1	1	1	1
2	16	2	1	1	1	3	12	4	4	4	2	2	1	4	1	2	4	3	3	1	3	3	2	3	4	3	1	4	3	1	1	3	3	3	1	2	1	3	3	1	1	2	3	1	1	2	1	1	3
2	99	2	1	1	0	2	11	3.66667	3.66667	3	2	3	2	2	3	2	4	2	3	2	3	3	3	3	4	3	2	2	1	1	1	3	4	1	1	1	1	2	1	1	3	4	3	1	1	99	99	99	99
2	16	2	1	1	0	1	9	3	3	2	4	4	1	4	3	1	4	1	2	1	1	3	2	4	4	4	1	4	1	1	2	3	3	2	1	1	2	1	1	1	1	1	2	1	1	4	1	1	5
2	15	2	1	1	0	1	12	4	4	2	3	3	1	1	2	2	2	2	1	2	3	2	2	3	2	4	1	2	2	1	3	3	2	2	1	2	1	5	1	2	1	1	1	1	1	2	1	1	2
2	14	2	1	1	0	1	8	2.66667	2.66667	4	3	3	1	3	1	1	1	1	1	1	1	3	2	4	4	4	1	3	1	1	1	4	3	1	1	1	1	1	1	2	1	3	2	1	1	1	1	1	2
2	16	2	1	1	0	1	9	3	3	1	4	1	1.74	2	4	4	4	4	4	4	3	3	1	1	1	1	4	2	4	2	4	1	1	1	1	1	2	3	1	2	3	3	3	3	1	3	3	3	3
1	17	2	1	1	0	1	3	1	1	1	2	4	4	3	1	1	3	1	2	1	2	2	2	4	4	4	2	3	1	1	4	4	4	1	2	2	1	1	1	4	2	4	2	3	4	1	1	1	1
1	16	2	1	0	0	0	6	2	2	3	2	2	1	4	1	2	4	2	1	3	3	2	1	3	4	3	2	2	2	1	2	3	4	1	1	2	1	2	1	2	5	3	1	1	1	3	1	1	2
2	16	2	1	0	0	0	3	1	1	1	4	4	1	4	1	1	2	1	2	1	2	3	4	4	4	4	1	2	1	2	1	4	2	1	1	3	2	5	3	5	5	5	5	5	5	1	1	1	1
1	15	2	1	1	0	2	9	3	3	4	3	3	1	4	1	1	4	3	3	2	1	3	4	4	4	4	2	4	2	1	1	3	4	1	1	2	1	1	1	1	1	1	1	1	1	5	5	1	5
2	19	2	2	1	0	2	10	3.33333	3.33333	2	1	3	2	4	3	1	4	3	3	1	4	2	1	4	2	3	1	4	2	3	3	4	2	1	1	1	1	1	1	1	1	1	1	1	1	5	1	1	5
1	18	2	2	0	0	0	6	2	2	3	2	2	1	3	3	3	4	3	3	1	2	2	1	3	4	4	1	2	1	1	2	3	3	1	2	3	1	1	1	2	4	4	3	1	2	2	1	1	1
1	18	2	2	1	0	1	8	2.66667	2.66667	1	3	4	3	3	3	3	2	1	1	1	2	2	2	3	4	4	2	2	1	3	3	3	3	1	2	3	3	3	4	4	4	3	3	3	2	3	1	1	1
99	99	2	2	99	99	99	99	99	99	99	99	99	99	99	99	99	99	99	99	99	99	99	99	99	99	99	99	99	99	99	99	99	99	99	99	99	99	99	99	99	99	99	99	99	99	99	99	99	99
1	20	2	2	1	1	3	12	4	4	1	1	1	1	1	1	2	2	2	3	3	3	3	2	4	4	3	4	3	4	4	4	4	4	1	1	3	1	3	3	1	3	3	3	3	3	1	1	1	1
1	19	2	2	1	1	3	12	4	4	2	3	4	2	1	2	2	4	2	3	4	2	1	3	4	2	4	4	3	2	3	1	1	2	2	3	3	2	2	3	2	3	2	3	2	3	2	4	3	2
2	17	3	1	1	1	3	17	5.66667	5.66667	1	1	1	1	1	1	3	3	1	1	2	2	2	2	4	1	4	4	4	4	2	1	1	1	1	1	1	1	1	1	1	1	1	1	1	1	1	1	1	1
99	99	3	1	99	99	99	99	99	99	99	99	99	99	99	99	99	99	99	99	99	99	99	99	99	99	99	99	99	99	99	99	99	99	99	99	99	99	99	99	99	99	99	99	99	99	99	99	99	99
2	15	3	1	1	0	2	11	3.66667	3.66667	4	3	1	1	4	3	1	3	3	3	1	1	2	2	4	4	1	3	2	4	2	1	1	4	1	2	2	2	2	2	1	1	1	2	2	2	3	3	3	3
1	15	3	1	1	1	3	13	4.33333	4.33333	3	3	2	3	3	3	2	3	2	2	2	3	2	4	3	4	2	2	2	3	2	3	3	2	1	1	1	1	1	1	3	3	1	2	2	3	1	1	1	1
1	15	3	1	1	1	99	99	5.5	5.5	2	2	2	3	3	3	3	4	1	1	1	1	1	3	3	3	3	2	4	4	2	1	3	4	3	4	3	2	1	5	3	4	4	4	4	1	3	3	3	4
99	99	3	1	99	99	99	99	99	99	99	99	99	99	99	99	99	99	99	99	99	99	99	99	99	99	99	99	99	99	99	99	99	99	99	99	99	99	99	99	99	99	99	99	99	99	99	99	99	99
2	16	3	1	0	0	0	14	4.66667	4.66667	3	3	2	2	2	3	2	1	1	2	1	4	3	2.38	4	3	2	3	3	2	3	3	3	2	1	1	1	1	1	1	1	1	1	1	1	1	2	2	1	2
99	99	3	1	99	99	99	99	99	99	99	99	99	99	99	99	99	99	99	99	99	99	99	99	99	99	99	99	99	99	99	99	99	99	99	99	99	99	99	99	99	99	99	99	99	99	99	99	99	99
1	16	3	1	1	1	3	16	5.33333	5.33333	4	3	3	1	1	2	1	4	2	1	1	1	1	3	4	4	4	4	4	1	1	3	4	4	1	2	4	1	1	1	1	3	1	1	1	1	1	1	1	2
2	15	3	1	1	1	3	12	4	4	2	2	3	1	3	3	3	3	1	3	1	2	3	2	3	3	3	1	1	1	2	3	3	3	1	1	2	1.26	1	1	1	1	2	1	1	1	1	1	1	1
99	99	3	1	99	99	99	99	99	99	99	99	99	99	99	99	99	99	99	99	99	99	99	99	99	99	99	99	99	99	99	99	99	99	99	99	99	99	99	99	99	99	99	99	99	99	99	99	99	99
2	17	3	1	99	99	99	99	99	99	2	4	3	1	3	1	2	3	2	1	1	4	2	2	3	2	3	1	1	1	1	3	3	3	2	1	1	1	1	1	1	1	1	1	1	1	1	1	1	1
2	15	3	1	0	0	1	12	4	4	1	2	2	3	3	3	3	3	2	2	1	3	4	3	3	3.18	3	3	4	3	3	3	3	3	5	4	3	2	3	3	5	4	4	3	3	3	1	1	1	1
2	15	3	1	1	0	1	10	3.33333	3.33333	4	3	3	1	4	1	1	3	1	1	1	3	2	3	3	4	4	1	4	1	1	1	4	4	1	1	1	1	1	1	1	1	1	1	1	1	1	1	1	1
2	15	3	1	0	0	0	3	1	1	4	4	3	1	4	3	3	4	1	2	4	2	3	3	4	4	4	3	1	1	4	4	3	3	1	1	1	1	1	5	4	1	1	3	5	5	3	1	1	3
2	16	3	1	1	0	1	10	3.33333	3.33333	3	4	1	1	4	3	4	4	1	2	1	1	1	3	4	3	4	1	3	1	1	2	1	4	1	1	1	1	1	1	1	1	4	1	1	5	5	1	4	5
99	99	3	1	99	99	99	99	99	99	99	99	99	99	99	99	99	99	99	99	99	99	99	99	99	99	99	99	99	99	99	99	99	99	99	99	99	99	99	99	99	99	99	99	99	99	99	99	99	99
2	15	3	1	1	0	2	15	5	5	3	3	4	3	3	4	3	2	3	4	1	3	2	3	4	3	3	4	3	1	3	3	4	3	4	1	1	1	1	1	2	1	1	1	1	1	1	1	1	2
2	16	3	1	0	1	2	10	3.33333	3.33333	3	2	3	2	3	1	2	2	3	2	3	4	3	2	3	2	4	3	2	3	4	2	3	2	2	1	1	2	2	4	4	3	4	3	4	3	2	3	1	1
2	15	3	1	1	0	1	10	3.33333	3.33333	3	4	2	2	3	2	2	2	3	2	3	2	2.51	3	4	2	3	3	2	2	3	3	3	2	2	3	3	3	3	3	3	2	3	2	3	3	2	2	3	3
2	15	3	1	1	1	2	99	99	99	3	3	2	4	4	3	3	4	2	3	3	4	3	2	3	4	3	3	4	4	4	3	4	3	1	1	1	1	1	1	1	1	1	1	1	1	2	1	1	1
2	15	3	1	0	0	0	12	4	4	3	4	2	1	3	1	2	3	3	2	1	3	4	2	2	3	2	3	4	3	2	1	1	3	3	2	3	2	1	3	4	4	3	2	2	1	4	1	1	5
2	14	3	1	1	0	2	12	4	4	1	2	2	1	4	2	1	4	3	1	1	1	3	2	4	4	3	1	2	1	1	1	4	4	1	1	2	1	3	1	2	2	2	1	1	1	1	1	1	1
2	16	3	1	1	1	3	18	6	6	3	3	4	1	3	2	2	3	2	2	1	4	1	2	3	2	2	2	3	1	1	1	4	3	1	1	1	1	2	1	2	2	2	1	2	2	1	1	1	1
1	15	3	1	1	0	2	14	4.66667	4.66667	2	3	4	1	4	2	2	4	2	3	1	2	4	3	4	4	4	1	4	1	1	2	4	4	1	1	1	1	2	1	2	2	3	3	2	1	1	1	1	1
1	16	3	1	0	0	0	3	1	1	3	3	3	2	3	3	2	3	3	4	2	2	3	2	3	1	2	3	3	3	2	2	4	2	3	1	1	1	3	1	1	1	1	1	1	1	1	1	1	1
2	18	3	1	1	0	2	12	4	4	3	1	2	1	3	2	2	4	3	3	1	4	1	3	4	1	4	1	2	1	1	4	4	3	1	1	1	2	2	1	1	1	1	1	1	4	3	1	1	1
1	16	3	1	1	1	3	19	6.33333	6.33333	3	2	3	2	3	2	2	3	2	2	1	2	3	2	4	4	4	2	2	2	2	2	3	3	2	1	1	1	1	1	1	5	5	5	1	3	1	1	1	1
1	16	3	1	1	1	3	15	5	5	3	3	3	3	3	2	2	2	2	2	2	2	2	2	3	3	3	3	3	3	2	3	3	4	1	2	1	1	2	1	1	1	2	1	1	1	1	1	1	1
99	99	3	1	99	99	99	99	99	99	99	99	99	99	99	99	99	99	99	99	99	99	99	99	99	99	99	99	99	99	99	99	99	99	99	99	99	99	99	99	99	99	99	99	99	99	99	99	99	99
2	17	3	1	1	1	3	18	6	6	2	4	4	1	4	2	2	2	2	3	4	4	3	3	3	3	2	3	3	3	1	2	3	2	2	1	4	1	1	1	1	1	1	2	1	1	1	2	3	1.6
1	15	3	1	1	0	1	6	2	2	2	2	3	1	3	2	1	2	2	3	1	2	3	2	2	3	3.22	1	2	1	1	2	3	2	2	1	1	1	1	1	1	1	1	1	1	1	1	1	1	1
1	18	3	1	1	0	2	13	4.33333	4.33333	4	4	4	1	4	1	1	4	1	4	1	1	1	3	4	4	4	1	4	1	1	1	4	4	1	1	1	1	1	1	1	5	5	1	1	1	1	1	1	1
1	15	3	1	1	0	1	9	3	3	2	3	3.09	2	4	2	3	2.98	2	3	2	4	2	2.38	3	4	2	4	3	1.77	2	4	3	4	1	1	1	1	2	1	1	2	3	2	1	1	2	1	1	2
1	14	3	1	0	0	0	11	3.66667	3.66667	1	2	3	2	4	2	3	1	2	4	3	2	1	3	4	2	2	4	3	1	1	3	4	2	1	1	1	1	1	1	2	3	3	4	2	2	2	1	1	1
1	15	3	1	1	0	1	5	1.66667	1.66667	1	2	4	1	3	4	1	3	1	3	4	2	3	1	3	4	2	1	3	1	4	2	3	1	2	1	1	1	1	1	1	5	4	3	1	3	1	1	1	1
1	16	3	1	1	0	2	13	4.33333	4.33333	3	3	3	2	2	1	1	2	1	3	2	2	3	3	3	2	3	2	2	2	3	1	3	2	2	1	2	1	1	1	2	2	2	1	1	2	2	2	1	2
1	15	3	1	0	0	0	9	3	3	4	4	3	1.74	2	2	1.98	3	2	3	1	2.25	4	2.38	4	4	4	4	4	4	4	4	3	4	1	1	1	1	1	1	3	3	3	3	3	3	2	2	2	1
2	16	3	1	1	1	3	21	7	7	4	2	4	3	3	1	3	4	3	4	1	4	1	1	3	4	2	1	4	1	1	3	2	3	2	2	1	5	1	1	1	5	5	1	1	5	1	1	1	1
1	15	3	1	1	0	99	15	5	5	4	3	2	3	3	1	2	3	2	4	2	2	1	2	2	2	2	3	2	2	2	2	3	3	2	1	1	1	1	1	2	2	2	2	2	3	1	1	1	1
1	16	3	1	1	0	2	18	6	6	2	2	2	2	2	2	3	2	2	4	1.68	1	1	3	2	2	2	3	3	4	4	1	2	3	1	1	1	2	3	1	1	3	1	1	1	2	1	1	1	1
2	15	3	1	1	0	2	10	3.33333	3.33333	3	2.62	3	1	3	3	3	4	3	1	3	3	3	3	3	3	3	2	3	3	2	2	2	3	1	1	1	1	1	1	1	2	1	2	1	1	1	1	1	1
1	15	3	1	0	0	0	99	99	99	2	2	2	2	3	2	2	2	2	2	2	2	2	3	3	3	2	2	2	2	2	3	3	3	2	1	1	1	1	1	2	2	2	1	2	1	1	1	1	1
1	15	3	1	0	0	0	99	99	99	3	3	3	3	4	2.41	2	2	4	3	1	2	4	3	3	3	3	3	4	4	2	2	4	3	2	2	3	1	2	1	2	2	1	3	2	1	1	1	1	1
1	15	3	1	1	0	2	14	4.66667	4.66667	2	3	3	2	3	3	2	4	3	3	1	4	2	2	4	3	4	3	1	1	3	1	4	3	1	1	1	1	2	1	1	1	1	1	1	1	2	1	1	1
99	99	3	1	99	99	99	99	99	99	99	99	99	99	99	99	99	99	99	99	99	99	99	99	99	99	99	99	99	99	99	99	99	99	99	99	99	99	99	99	99	99	99	99	99	99	99	99	99	99
1	15	3	1	1	1	3	19	6.33333	6.33333	4	3	3	1	2	3	3	3	1	4	3	2	4	1	4	3	4	1	2	1	1	3	3	3	1	1	1	1	3	1	1	2	2.14	2	1.52	1.68	1	1	1	1
1	15	3	1	99	99	99	99	99	99	3	2	3	2	3	2	1	3	2	2	1	1	2	2	3	2	3	2	3	3	2	2	2	3	99	99	99	99	99	99	99	99	99	99	99	99	99	99	99	99
2	16	3	1	1	1	3	19	6.33333	6.33333	2	2	3	2	3	3	3	3	2	2	3	3	1	3	3	2	3	2	2.73	3	2	2.33	3.21	2.87	1	1	2	1	1	1	2	1	2	2	1	1	1	1	1	1
1	17	3	1	1	1	3	14	4.66667	4.66667	4	4	2	1	1	4	2	4	1	4	1	4	4	1	3	4	3	2	1	1	1	4	3	2	1	1	1	1	1	1	1	1	1	1	1	2	1	1	1	1
1	99	3	1	0	0	0	3	1	1	2	1	3	2	3	4	3	1	3	3	2	4	2	4	3	2	3	4	3	1	3	4	4	3	1	1	1	1	1	1	2	1	1	1	1	1	1	1	1	1
1	15	3	1	99	99	99	12	4	4	3	4	2	1	3	4	4	1	4	1	1	4	2	3	2	4	4	1	1	4	4	4	2	3	2	1.28	3	2	2	1	3	3	4	5	4	3	5	4	4	2
1	15	3	1	1	1	3	18	6	6	4	4	4	4	4	4	4	4	4	4	4	4	4	4	4	4	4	4	4	4	4	4	4	4	4	4	4	4	4	4	4	4	4	4	4	4	4	4	4	4
2	15	3	1	1	1	3	19	6.33333	6.33333	1	3	4	2	4	4	2	3	1	1	1	4	1	2	2	2	3	1	1	1	1	4	2	2	1	1	1	1	1	1	2	3	3	2	2	2	1	1	1	1
2	15	3	1	1	0	2	14	4.66667	4.66667	4	3	3	3	3	3	2	2	1	2	2	2	3	3	3	3	3	1	4	3	1	2	3	3	1	1	1	1	1	1	2	1	2	2	2	2	2	1	1	2
2	16	3	1	1	0	1	8	2.66667	2.66667	2	2	2	3	3	4	1	3	2	3	2	2	2	2	3	3	3	2	1	2	2	2	3	3	1	1	2	1	4	1	3	1	2	1	2	3	1	1	1	1
2	15	3	1	1	0	2	11	3.66667	3.66667	3	3	4	1	2	1	1	2	1	2	1	1	2	3	4	4	4	2	4	3	1	1	3	1	4	1	2	1	2	1	1	1	1	1	1	1	1	1	1	1
1	15	3	1	1	1	3	15	5	5	4	4	3	2	2	1	2	4	2	2	2	2	3	2	3	4	3	2	4	2	2	4	4	4	3	3	4	3	2	2	1	1	2	1	1	1	1	1	1	1
2	14	3	1	1	0	1	10	3.33333	3.33333	2	2	3	1	3	2	3	3	1	2	2	1	3	4	3	4	3	1	2	2	2	2	2	3	1	1	1	1	3	1	2	2	1	1	2	4	4	4	2	4
2	15	3	1	1	0	1	8	2.66667	2.66667	2	2	2	4	4	3	2	3	2	1	2	4	3	2	4	4	4	1	3	1	3	2	3	3	1	1	1	1	1	1	1	3	3	4	1	1	2	1	1	2
2	15	3	1	0	0	1	4	1.33333	1.33333	2	2	2	3	2	3	2	3	2	3	2	3	2	2	2	2	3	3	3	3	2	2	3	3	1	1	3	1	1	1	2	5	2	2	4	2	1	1	1	1
1	16	3	1	0	0	0	3	1	1	3	2	2	2	3	3	2	3	2	3	2	2	2	2	3	2	3	2	2	3	3	3	4	3	2	4	5	1	1	3	1	2	2	1	2	1	2	2	1.19	2
2	15	3	1	1	0	2	14	4.66667	4.66667	3	2.62	3	4	3	2.41	1	3	4	3	3	2	4	3	3	3	2	4	3	2	3	3	2	4	3	2	3	2	2	3	4	3	2	2	3	4	2	1	1	1
2	15	3	1	0	0	0	5	1.66667	1.66667	1	1	2	1	4	2	3	3	1	2	1	3	1	4	4	4	3	1	1	1	1	4	3.21	2.87	1	2	2	1	2	1	1	1	1	2	1	1	2	1	1	1
1	15	3	1	1	1	3	15	5	5	2	3	2	3	2	3	2	3	2	3	2	3	2	3	2	3	2	3	2	3	2	3	2	3	1	1	1	1	1	1	1	1	1	1	1	1	1	1	1	1
1	15	3	1	1	1	3	6	2	2	2	2	4	1	4	1	1	3	1	2	1	1	3	2	4	4	3	1	4	3	1	1	4	4	1	2	1	2	1	2	3	2	3	2	3	2	99	99	99	1
1	15	3	1	1	1	2	10	3.33333	3.33333	3	3	3.09	2	1	2	3	3	3	2	3	2	3	3	4	3	2	3	3	3	4	3	2	2	2	3	3	2	3	3	2	2	3	4	3	2	2	2	2	3
1	15	3	1	1	0	1	12	4	4	2	2	4	1	4	3	2	3	4	2	1	4	4	3	4	4	4	1	3	1	3	3	4	3	1	2	2	1	1	1	2	2	2	2	1	1	1	1	1	1
1	15	3	1	1	1	3	16	5.33333	5.33333	4	3	4	2	3	1	4	3	3	2	3	1	2	1	3	2	3	2	4	3	3	3	3	3	1	1	1	1	3	1	1	1	1	1	3	1	1	1	1	1
1	15	3	1	1	1	2	99	1.5	1.5	4	4	3	1	4	1	1	4	1	3	1	1	4	3	3	3	4	3	3	3	3	1	3	4	2	1	1	1	2	1	1	1	1	1	1	2	1	1	1	1
1	15	3	1	1	0	2	14	4.66667	4.66667	2	2	2	3	3	3	2	3	2	2	2	2	2	3	3	3	3	2	1	1	3	2	2	3	2	1	2	1	1	1	1	3	3	2	1	2	2	1	1	1
1	15	3	1	0	0	1	9	3	3	2	2	2	1	3.02	2	4	3	2	2	2	1	3	1	3	3	4	2	3	3	1	2	3	3	1	2	1	1	3	1	1	2	3	1	2	2	2	2	1	1
1	15	3	1	1	0	2	4	1.33333	1.33333	2	2	3	1	2	2	2	3	2	3	2	2	3	3	3	4	3	1	2	2	2	2	3	3	1	1	1	1	1	1	1	1	1	1	1	1	1	1	1	1
1	15	3	1	0	0	0	12	4	4	2	3	1	1	4	4	1	4	2	2	3	2	1	2	2	4	4	1	2	3	2	4	3	3	1	1	1	1	3	1	1	3	3	1.73	1	1	1	1	1	1
1	15	3	1	1	1	3	18	6	6	3	3	3	1	4	3	1	2	1	2	1	1	4	2	4	4	4	1	4	3	2	2	4	2	1	1	1	1	3	1	3	1	1	1	1	2	2	1	1	2
1	15	3	1	0	0	0	12	4	4	3	2	3	3	4	2	2	3	3	3	4	3	2	3	3	3	2	3	2	3	3	3	3	3	1	1	1	1	2	1	2	3	2	2	1	1	1	1	1	1
1	15	3	1	0	1	1	99	99	99	3	2	4	2	3	2.41	2	4	3	2	1.68	2.25	1	2.38	3.37	3	1	4	3	4	3	1	3	2	1	1	1	1	2	1	2	1.92	2	2	1.52	3	2	2	1	3
99	99	3	1	99	99	99	99	99	99	99	99	99	99	99	99	99	99	99	99	99	99	99	99	99	99	99	99	99	99	99	99	99	99	99	99	99	99	99	99	99	99	99	99	99	99	99	99	99	99
2	99	3	1	0	1	2	14	4.66667	4.66667	3	2	2	3	2	2	3	2	3	2	3	2	3	2	4	3	3	4	2	2	1	3	4	3	2	2	3	2	3	1	2	3	3	3	4	3	2	2	1	1
1	16	3	1	0	1	1	7	2.33333	2.33333	4	3	4	3	3	3	1	1	2	4	2	1	2	2	4	3	4	2	2	3	3	2	4	3	3	3	4	4	3	3	3	3	2	2	3	4	1	1	1	1
1	15	3	1	1	1	3	18	6	6	3	3	3	2	2	2	1.98	2	1	3	1	2	4	3	3	3	3	2	4	3	2	2	4	2	2	2	1	1	2	1	3	1	1	1	3	2	2	1	1	2
1	16	3	1	1	1	3	16	5.33333	5.33333	4	4	4	1	4	2	1	4	1	2	1	1	3	3	4	4	4	1	4	1	1	2	4	3	1	1	1	1	1	1	2	1	1	1	1	1	1	1	1	1
1	15	3	1	1	1	3	21	7	7	1	2	4	1	4	3	4	4	1	4	1	1	1	2	4	4	4	1	3	1	1	1	4	3	1	1	1	1	5	1	4	5	5	1	1	5	1	1	1	1
1	14	3	1	1	1	3	19	6.33333	6.33333	3	3	3	2	3	2	3	2	3	3	2	3	2	3	2	3	3	3	3	2	3	2	3	3	2	1.28	1	1	2	1	1	1	1	1	1	1	1	1	1	1
1	15	3	1	1	1	3	99	2.5	2.5	2	2	2	2	2	2	2	2	2	2	2	2	2	2	2	2	2	2	2	2	2	2	2	2	3	1	1	1	2	1	3	3	3	2	2	2	1	1	1	1
1	15	3	1	0	0	1	9	3	3	4	3	3	3	4	3	1	3	1	1	1	2	3	4	4	4	4	3	4	1	3	1	4	4	1	1	1	1	1	1	3	2	1	3	2	5	1	1	1	1
1	15	3	1	0	0	0	3	1	1	4	3	3	4	3	4	3	4	3	3	3	3	3	4	3	4	3	3	4	4	4	3	3	4	2	2	1	1	1	1	2	2	1	1	1	1	1	1	1	1
1	15	3	1	1	1	3	6	2	2	3	3	3	2	3	2	2	2	2	3	2	2	2	2	3	3	3	2	3	2	2	3	3	3	1	1	1	3	1	1	2	1	3	1	1	1	1	1	1	1
1	15	3	1	1	1	3	21	7	7	3	3	3	2	3	3	2	3	3	3	2	2	2	2	4	2	2	2	2	2	3	3	3	3	1	1	2	2	2	1	2	2	2	1.73	3	2	2	2	2	2
1	15	3	1	1	1	3	16	5.33333	5.33333	2	3	3	2	4	2	1	2	2	2	1	2	3	2	4	3	3	2	3	1	2	3	4	3	1	1	1	1	1	1	2	1	1	1	1	1	3	3	1	3
1	15	3	1	1	1	3	8	2.66667	2.66667	3	2	4	1	3	2	1	2	1	2	1	1	3	1	4	3	3	1	2	1	2	2	4	1	1	1	1	1	1	1	1	1	1	1	1	2	2	1	1	2
2	99	3	1	0	0	0	12	4	4	1	2	4	1	4	4	1	4	1	1	1	4	3	1	4	4	4	1.9	1	1	1	4	4	4	1	1	1	1	1	1	1	1	2	1	1	2	1	1	1	1
1	15	3	1	1	1	2	13	4.33333	4.33333	1	4	4	4	2	1	2	2	2	4	4	3	3	2	3	4	3	4	3	2	3	1	3	2	1	1	3	1	1	2	1	2	3	1	1	1	5	5	5	5
2	15	3	1	1	1	3	15	5	5	2	4	4	1	3	4	4	4	1	4	1	2	1	1	4	4	3	1	3	1	2	4	4	1	1	1	3	1	3	3	3	4	3	3	4	4	2	2	1	1
1	16	3	1	1	1	3	12	4	4	3	3	2	4	3	3	2	3	3	3	2	3	1	3	2	2	3	3	3	4	3	4	3	3	1	1	2	1	1	1	1	3	4	3	1	1	1	1	1	1
1	15	3	1	1	0	2	15	5	5	3	2	3	1	1	2	1	2	1	1	1	1	2	2	4	1	2	1	3	2	1	3	4	3	2	1	3	1	2	2	1	2	3	2	1	1	1	1	1	1
2	15	3	1	99	99	99	99	99	99	3	3	3	3	4	3	3	4	3	4	3	4	3	4	3	4	3	4	3	4	2	3	4	3	4	4	5	4	5	4	3	4	5	4	5	4	5	4	4	5
1	15	3	1	1	1	3	10	3.33333	3.33333	2	2	3	2	4	2.41	1	2	3	2	1	3	4	3	2	3	3	4	1	4	1	3	1	4	1	1	1	1	2	1	1	1	2	1	1	1	1	1	1	1
2	15	3	1	1	0	2	12	4	4	3	1	4	1	1	1	1	4	1	3	1	2	3	3	4	3	4	1	1	1	1	2	4	3	1	1	1	1	1	1	1	1	2	1	1	3	1	1	1	1
1	16	3	1	1	1	3	15	5	5	3	3	4	1	1	1	1	4	1	3	1	1	3	3	4	3	3.22	1	3	1	1	1	4	3	1	1	2	1	1	1	2	3	3	1	2	1	1	1	1	1
2	16	3	1	1	0	2	15	5	5	1	2	4	1	4	4	3	4	2	2	1	4	1	1	4	4	4	1	4	1	1	4	3	4	1	1	1	1	2	1	1	5	1	1	1	1	1	1	1	1
2	15	3	1	0	0	0	99	99	99	4	4	4	2	4	1	2	3	1	4	1	2	3	4	4	4	4	1	4	1	2	1	4	3	1	1	1	1	5	1	1	1	1	1	1	1	1	1	1	1
2	15	3	1	0	0	0	6	2	2	3	4	3	1	4	3	1	4	3	4	3	2	4	4	4	4	4	1	3	2	1	3	4	4	3	2	3	1	2	1	1	1	3	1	1	1	1	1	1	1
2	15	3	1	0	0	0	6	2	2	4	4	4	2	4	1	1	4	3	3	1	1	1	2	4	3	3	1	3	1	1	2	4	3	1	4	5	1	1	1	2	5	5	2	2	3	3	2	1	1
1	15	3	1	1	0	2	12	4	4	3	4	4	1	1	1	2	4	4	4	1	3	2	1	1	4	1	1	2	1	1	2	4	1	1	1	1	1	1	1	1	1	2	1	1	2	1	1	1	1
2	15	3	1	1	0	2	14	4.66667	4.66667	4	2	2	4	1	4	4	1	1	1	4	4	1	1	1	1	1	1	1	1	1	1	1	1	1	1	1	1	3	1	1	5	1	1	1	1	2	2	2	1
2	15	3	1	1	0	1	9	3	3	3	3	3	2	2	3	1	4	2	1	2	2	2	2	3	3	4	2	3	2	2	3	3	3	2	1	1	1	3	2	1	1	1	1	1	1	99	99	99	99
2	15	3	1	1	0	2	13	4.33333	4.33333	4	3	4	1	4	1	1	4	1	1	1	1	4	3	4	4	4	4	4	4	1	2	4	4	1	2	1	2	1	1	1	1	3	1	1	1	1	1	1	1
2	16	3	1	0	0	0	6	2	2	2	2	4	1	1	3	1	1	3	2	2	2	1	1	3	4	4	3	2	2	3	2	2	3	1	1	1	1	1	1	1	1	1	1	1	1	1	1	1	1
2	14	3	1	1	0	2	11	3.66667	3.66667	2	2	4	1	4	3	1.98	1	3	2	4	4	3	4	4	4	1	4	2	1	1	4	3	4	1	1	1	1	2	1	2	2	1	1	1	1	1	1	1	1
2	16	3	1	99	99	99	99	99	99	3	4	3	2	1	4	3	2	2	3	2	3	2	4	3	3	3	3	3	1	1	3	4	1	1	1	1	1	1	1	1	1	1	1	1	1	99	99	99	99
2	17	3	1	0	0	0	99	99	99	2	3	4	2	3	3	2	3	2	2	2	2	3	3	4	2	3	2	3	2	2	3	3	3	2	1	1	1	3	1	3	4	2	2	3	3	2	2	2	2
2	16	3	1	99	99	99	6	2	2	2	3	3	2	3	4	3	2	2	3	2	3	3	2	3	3	3	2	2	2	2	3	3	2	1	1	2	1	2	3	1	2	1	1	1	1	3	1	1	2
1	16	3	1	0	0	0	9	3	3	2	2	3	2	3	3	2	2	2	1	3	3	3	2	2	2	3	3	3	2	2	2	3	2	1	1	2	2	2	1	1	2	2	2	1	3	3	3	3	3
2	15	3	1	1	0	2	11	3.66667	3.66667	3	3	2	3	3	3	2	3	2	2	2	4	2	2	3	4	3	3	3	2	1	2	3	2	1	1	3	1	2	1	2	4	5	1	1	5	1	1	1	1
2	16	3	1	1	1	3	9	3	3	1	2	4	1	2	4	1	3	4	4	1	4	1	2	4	2	4	1	4	1	1	3	4	3	1	1	1	1	2	1	2	1	1	1	1	2	1	1	1	1
2	16	3	1	1	0	2	11	3.66667	3.66667	3	2	3	3	4	3	2	3	2	3	1	2	2	2	4	3	3	1	3	2	1	3	3	3	1	1	1	1	1	1	2	4	4	4	2	3	1	1	1	1
1	99	3	1	1	0	2	12	4	4	3	2	3	2	4	2	3	1	3	2	4	3	2	2	3	3	2	1	4	3	2	1	3	2	1	1	1	1	1	1	1	1	1	1	1	1	3	3	1	4
2	15	3	1	0	0	0	3	1	1	3	3	4	2	4	2	1	3	2	3	1	2	1	2	4	2	3	3	2	1	2	3	4	2	1	1	1	1	1	1	1	1	1	1	1	1	3	1	1	4
2	15	3	1	0	0	0	4	1.33333	1.33333	3	3	3	1	4	3	3	3	2	2	1	2	2	2	3	3	3	1	4	1	1	2	3	2	1	1	1	1	1	1	1	3	3	3	1	1	2	2	1	1
2	99	3	1	1	1	3	10	3.33333	3.33333	2	2	4	2	4	4	3	3	2	2	1	3	3	2	3	3	3	2	2	1	1	4	4	2	1	1	2	1	1	1	2	1	4	4	3	2	1	1	1	1
2	15	3	1	0	0	99	12	4	4	2	4	3	1	3	2	1	2	1	2	1	2	2	1	3	4	2	1	1	1	2	2	1	1	1	1	1	1	2	1	2	3	3	2	2	1	2	1	1	2
2	15	3	1	1	0	2	5	1.66667	1.66667	1	3	4	2	4	2	1	3	2	3	1	2	1	2	4	2	3	3	2	1	2	3	4	2	1	1	1	1	1	1	1	1	1	1	1	1	4	1	1	2
2	15	3	1	99	99	99	99	99	99	1	3	4	1	1	3	2	4	1	4	1	1	3	2	4	4	4	1	2	1	1	3	4	4	2	2	2	1	1	1	1	1	3	1	1	1	1	1	1	1
2	99	3	1	1	1	3	18	6	6	4	4	4	1	4	1	1	4	1	4	1	4	4	1	4	4	4	1	4	1	1	3	4	4	1	1	3	1	2	1	1	2	1	1	1	1	1	1	1	99
1	18	3	1	0	1	2	21	7	7	2	3	3	3	3	3	3	3	3	3	3	3	3	4	4	4	4	4	4	1	1	4	4	4	1	1	1	1	1	1	1	1	1	1	1	1	5	5	5	5
1	15	3	1	1	0	2	9	3	3	4	3	3	1	3	1	3	2	1	1	3	1	2	3	4	4	4	1	3	3	1	2	3	4	1	1	1	1	1	1	1	4	4	1	1	3	1	1	1	1
99	99	3	1	99	99	99	99	99	99	99	99	99	99	99	99	99	99	99	99	99	99	99	99	99	99	99	99	99	99	99	99	99	99	99	99	99	99	99	99	99	99	99	99	99	99	99	99	99	99
1	15	3	1	1	1	3	12	4	4	4	4	3	1	1	3	2	3	2	3	3	2	2	2	3	2	2	1	3	2	2	2	3	3	2	1	1	1	3	1	1	1	1	1	1	1	1	1	1	1
1	16	3	1	1	0	2	11	3.66667	3.66667	3	3	3	4	3	1	2	1	2	2	1	1	2	3	4	4	4	2	4	2	2	2	4	3	2	3	1	1	1	1	2	4	3	3	3	1	2	1	1	2
99	99	3	1	99	99	99	99	99	99	99	99	99	99	99	99	99	99	99	99	99	99	99	99	99	99	99	99	99	99	99	99	99	99	99	99	99	99	99	99	99	99	99	99	99	99	99	99	99	99
2	16	3	1	1	0	2	14	4.66667	4.66667	4	3	3	1	2	1	3	3	2	2	2	2	3	2	3	4	4	1	3	1	1	1	3	3	2	2	5	1	2	1	5	5	2	2	1	3	5	2	1	5
99	99	3	1	99	99	99	99	99	99	99	99	99	99	99	99	99	99	99	99	99	99	99	99	99	99	99	99	99	99	99	99	99	99	99	99	99	99	99	99	99	99	99	99	99	99	99	99	99	99
2	16	3	1	1	1	3	12	4	4	3	4	3	2	2	3	4	3	3	3	2	3	3	1	3	3	3	2	1	3	2	3	2	2	1	1	1	1	1	1	1	3	1	1	1	1	4	1	1	4
99	99	3	1	99	99	99	99	99	99	99	99	99	99	99	99	99	99	99	99	99	99	99	99	99	99	99	99	99	99	99	99	99	99	99	99	99	99	99	99	99	99	99	99	99	99	99	99	99	99
1	16	3	1	1	1	3	7	2.33333	2.33333	1	3	2	2	2	4	1	4	4	2.41	3	3	2	3	4	2	3	3	1	2	2	4	3	3	2	1	1	1	3	1	3	2	5	2	1	3	3	1	1	3
1	15	3	1	1	1	3	17	5.66667	5.66667	3	2	3	1	4	1	2	3	3	3	3	1	3	3	4	4	3	1	3	2	2	1	4	4	2	1	3	1	1	1	1	1	2	1	1	2	1	1	1	1
1	15	3	1	1	0	2	15	5	5	3	4	2	4	2	2	4	1	4	2	3	4	2	3	3	2	1	1	1	1	2	3	3	3	1	4	2	2	2	3	1	4	4	5	3	3	1	2	5	2
1	17	3	1	1	1	3	16	5.33333	5.33333	4	3	3	1	3	1	1	3	3	1	1.68	1	2.51	3	4	4	3	4	4	1	2	3	3	4	2	1	1	1	1	1	2	2	5	5	4	5	5	1	1	3
1	99	3	1	0	0	1	9	3	3	3	3	4	3	3	4	4	3	2	3	4	3	3	3	4	3	3	4	3	4	3	3	4	4	2	1	1	1	1	1	1	5	5	5	1	5	1	1	1	1
1	16	3	1	1	1	3	15	5	5	1	1	2	3	1	3	3	1	1	2	4	4	3	2	2	2	1	3	3	3	4	4	2	2	1	1	1	1	2	1	3	3	3	1	2	4	1	1	1	1
1	17	3	1	1	0	2	17	5.66667	5.66667	3	3	4	2	3	3	4	3	3	2	1	2	4	3	4	4	3	1	3	1	1.75	3	4	4	1	1	1	1	2	1	2	2	2	1	1	1	1	1	1	1
1	16	3	1	0	0	0	12	4	4	3	3	3	2	3.02	3	3	2	2	3	2	2	2	3	4	4	3	2	2	2	2	3	4	3	3	1	1	1	1	1	2	3	3	3	2	4	1	1	1	1
1	16	3	1	1	0	1	14	4.66667	4.66667	2	2	3	2	4	1	1	2.98	1	2	1	1	1	3	3	2	3	2	3	2	4	2	2	3	1	1	1	1	1	1	1	3	1	1	1	1	2	1	1	2
1	16	3	1	0	0	0	7	2.33333	2.33333	3	3	3	1	4	2	2	4	3	2	1	2	2	3	4	4	4	1	3	1	1	1	4	4	2	1	2	1	2	1	2	4	5	2	4	2	5	3	1	1
1	16	3	1	0	0	0	3	1	1	4	4	4	1	1	1	1	1	1	1	1	1	4	4	4	4	4	1	4	1	1	4	4	4	1	1	1	1	4	4	1	2	2	1	1	1	5	5	5	5
99	99	3	1	99	99	99	99	99	99	99	99	99	99	99	99	99	99	99	99	99	99	99	99	99	99	99	99	99	99	99	99	99	99	99	99	99	99	99	99	99	99	99	99	99	99	99	99	99	99
99	99	3	1	99	99	99	99	99	99	99	99	99	99	99	99	99	99	99	99	99	99	99	99	99	99	99	99	99	99	99	99	99	99	99	99	99	99	99	99	99	99	99	99	99	99	99	99	99	99
2	16	3	1	0	0	0	5	1.66667	1.66667	4	4	4	2	2	4	2	1	2	2	2	1	3	2	4	4	4	2	4	2	3	2	4	2	1	1	1	2	4	3	4	3	2	1	3	2	2	1	1	1
1	16	3	1	0	0	0	6	2	2	2	2	4	1	1	1	1	3	1	4	1	3	4	2	4	4	4	1	4	1	1	2	4	3	1	1	3	1	3	3	1	5	5	5	3	1	1	1	1	1
99	99	3	1	99	99	99	99	99	99	99	99	99	99	99	99	99	99	99	99	99	99	99	99	99	99	99	99	99	99	99	99	99	99	99	99	99	99	99	99	99	99	99	99	99	99	99	99	99	99
2	17	3	1	1	0	2	13	4.33333	4.33333	2	3	1	2	1	2	4	4	3	2	4	2	2	1	3	2	2	2	3	3	3	2	2	1	1	1	1	1	2	1	3	4	5	5	4	5	5	4	1	5
99	99	3	1	99	99	99	99	99	99	99	99	99	99	99	99	99	99	99	99	99	99	99	99	99	99	99	99	99	99	99	99	99	99	99	99	99	99	99	99	99	99	99	99	99	99	99	99	99	99
2	17	3	1	0	0	0	3	1	1	2	2	3	1	2	4	1	2	3	3	4	4	4	3	4	4	2	4	1	1	3	4	3	2	2	4	1.57	4	5	2	1	3	5	5	2	1	2	1	1	1
2	16	3	1	0	0	0	10	3.33333	3.33333	99	99	99	99	99	99	99	99	99	99	99	99	99	99	99	99	99	99	99	99	99	99	99	99	1	1	1	1	2	2	3	3	3	3	3	2	1	1	1	1
2	16	3	1	0	0	0	7	2.33333	2.33333	2	4	3	1	3	2	1	2	3	3	1	1	4	3	4	4	4	1	4	1	1	3	3	4	2	1	4	2	2	2	3	3	2	3	4	1	1	5	5	3
2	15	3	1	1	0	2	10	3.33333	3.33333	99	99	99	99	99	99	99	99	99	99	99	99	99	99	99	99	99	99	99	99	99	99	99	99	1	1	1	1	2	2	3	3	3	3	3	3	99	99	99	99
99	99	3	1	99	99	99	99	99	99	99	99	99	99	99	99	99	99	99	99	99	99	99	99	99	99	99	99	99	99	99	99	99	99	99	99	99	99	99	99	99	99	99	99	99	99	99	99	99	99
1	16	3	1	0	0	0	6	2	2	3	3	3	1	4	1	3	4	4	3	1	1	1	4	4	4	4	1	4	3	1	3	4	4	2	1	1	1	1	1	1	1	4	1	1	1	1	1	1	1
1	16	3	1	1	1	3	21	7	7	4	3	1	2	3	3	3	1	2	2	4	4	4	4	3	3	2	1	3	2	4	1	3	1	1	1	1	1	1	1	5	5	5	5	5	5	1	1	1	1
1	17	3	1	0	0	1	4	1.33333	1.33333	2	4	3	2	1	3	3	3	4	3	3	2	2.51	4	3	4	2	4	1	1.77	1	2	2	2.87	1	1	1	1	1	1	2	3	4	2	5	5	99	99	99	99
1	15	3	1	1	0	2	14	4.66667	4.66667	4	4	4	3	3	3	2	2	4	3	4	3	2	4	3	4	4	3	4	3	2	3	4	4	3	1	1	1	1	1	3	3	3	3	4	3	2	2	2	2
1	16	3	1	0	0	0	13	4.33333	4.33333	3	3	4	2	2	1	3	3	2	1	1	2	2	3	4	3	2	2	1	1	3	2	4	4	1	1	1	1	1	1	1	3	4	1	2	1	1	1	1	1
1	16	3	1	1	1	3	16	5.33333	5.33333	2	3	4	2	1	4	1	4	1	4	1	2	3	2	3	4	4	1	3	1	1	2	3	3	1	1	1	1	1	1	2	3	2	3	2	1	1	1	1	1
1	17	3	1	0	0	0	3	1	1	1	2	3	4	2	4	3	4	1	1	4	3	4	1	4	4	4	1	1	1	1	1	4	4	1	1	1	1	1	1	1	1	1	1	1	1	1	1	1	1
1	16	3	1	1	1	3	99	6	6	2	4	3	2	2	4	3	2	4	4	2	4	1	2	3	1	3	2	2	2	2	4	3	2	1	1	1	1	2	1	1	3	1	1	1	3	1	1	1	1
1	99	3	1	1	1	2	99	3	3	2	1	3	2	2	1	3	4	2	3	1	2	2	4	2	3	2	3	2	2	3	3	2	4	2	1	1	1	1	1	3	3	3	3	3	3	1	1	1	1
1	16	3	1	1	0	2	12	4	4	3	2	3	2	3	4	3	2	2	4	3	3	3	3	3	3	3	3	2	3	3	3	3	3	1	1	2	1	3	1	3	4	3	4	2	5	1	1	1	1
1	16	3	1	1	1	3	12	4	4	2	3	3.09	2	2	2	3	3	2	2	2	3	3	2	3	2	3.22	3	3	2	2	2	2	4	1	1	1	1	2	1	2	3	1	1	1	1	1	1	1	1
99	99	3	1	99	99	99	99	99	99	99	99	99	99	99	99	99	99	99	99	99	99	99	99	99	99	99	99	99	99	99	99	99	99	99	99	99	99	99	99	99	99	99	99	99	99	99	99	99	99
99	99	3	1	99	99	99	99	99	99	99	99	99	99	99	99	99	99	99	99	99	99	99	99	99	99	99	99	99	99	99	99	99	99	99	99	99	99	99	99	99	99	99	99	99	99	99	99	99	99
99	99	3	1	99	99	99	99	99	99	99	99	99	99	99	99	99	99	99	99	99	99	99	99	99	99	99	99	99	99	99	99	99	99	99	99	99	99	99	99	99	99	99	99	99	99	99	99	99	99
99	99	3	1	99	99	99	99	99	99	99	99	99	99	99	99	99	99	99	99	99	99	99	99	99	99	99	99	99	99	99	99	99	99	99	99	99	99	99	99	99	99	99	99	99	99	99	99	99	99
1	15	3	1	1	0	2	9	3	3	3	3	3	3	4	3	4	4	4	3	3	4	3	4	4	3	4	3	3	4	3	4	3	3	2	1	1	1	1	1	2	3	3	1	1	1	1	1	1	1
99	99	3	1	99	99	99	99	99	99	99	99	99	99	99	99	99	99	99	99	99	99	99	99	99	99	99	99	99	99	99	99	99	99	99	99	99	99	99	99	99	99	99	99	99	99	99	99	99	99
99	99	3	1	99	99	99	99	99	99	99	99	99	99	99	99	99	99	99	99	99	99	99	99	99	99	99	99	99	99	99	99	99	99	99	99	99	99	99	99	99	99	99	99	99	99	99	99	99	99
1	17	3	1	1	1	3	15	5	5	1	3	2	2	4	2	2	3	2	2	1	3	4	4	4	4	3	2	2	2	4	2	3.21	4	1	2	2	2	3	1	2	2	3	1	1	1	5	5	1	2
1	17	3	1	0	0	0	12	4	4	3	2	3	1	3.02	3	2	3	2	3	1	3	4	2	4	4	4	2	2	1	1	2	4	3	1	1	2	1	2	1	2	1	2	2	2	1	5	1	1	1
99	99	3	1	99	99	99	99	99	99	99	99	99	99	99	99	99	99	99	99	99	99	99	99	99	99	99	99	99	99	99	99	99	99	99	99	99	99	99	99	99	99	99	99	99	99	99	99	99	99
2	16	3	1	1	0	2	12	4	4	4	4	4	3	3	2	2	2	1	1	2	3	3	2	3	3	3	3	3	2	2	2	3	2	1	1	2	1	3	1	2	3	3	2	1	1	1	1	1	1
99	99	3	1	99	99	99	99	99	99	99	99	99	99	99	99	99	99	99	99	99	99	99	99	99	99	99	99	99	99	99	99	99	99	99	99	99	99	99	99	99	99	99	99	99	99	99	99	99	99
2	16	3	1	0	0	0	4	1.33333	1.33333	4	2.62	1	3	3	3	4	3	3	4	1	3	2	1	4	3	3	2	3	1	2	2	4	2	1	1	1	1	1	1	2	2	3	3	1	3	3	3	1	1
99	99	3	1	99	99	99	99	99	99	99	99	99	99	99	99	99	99	99	99	99	99	99	99	99	99	99	99	99	99	99	99	99	99	99	99	99	99	99	99	99	99	99	99	99	99	99	99	99	99
99	99	3	1	99	99	99	99	99	99	99	99	99	99	99	99	99	99	99	99	99	99	99	99	99	99	99	99	99	99	99	99	99	99	99	99	99	99	99	99	99	99	99	99	99	99	99	99	99	99
1	17	3	1	1	0	1	17	5.66667	5.66667	4	3	3	3	3	3	2	2.98	4	2.41	1	2.25	1	2	2	3	3	4	2.73	3	3	2	4	1	1	4	2	5	5	5	5	5	1	1	1.52	1	1	4	4	5
99	99	3	2	99	99	99	99	99	99	99	99	99	99	99	99	99	99	99	99	99	99	99	99	99	99	99	99	99	99	99	99	99	99	99	99	99	99	99	99	99	99	99	99	99	99	99	99	99	99
2	16	3	1	0	0	0	3	1	1	3	2	3	1	4	3	2	2.98	1.93	2	1	2	2	2	3	2	3	2	2	1	1	3	3	3	1	1	2	1	1	1	1	1	1	1	1	1	5	1	1	5
1	16	3	1	1	1	2	11	3.66667	3.66667	2	3	3	2	3	4	4	3	4	2	3	4	4	3	2	1	1	4	3	3	1.75	1	4	3	1	1	1	1	2	1	2	1	1	3	1	2	1	1	1	1
[truncated: 223 more columns]
